# Supplementary material for: Detection of Burkholderia pseudomallei with CRISPR-Cas12a based on specific sequence tags
Source: Front Public Health. 2023 Apr 28;11:1153352. doi: 10.3389/fpubh.2023.1153352 (PMC10211466; doi:10.3389/fpubh.2023.1153352)
Supplement: Supplementary file 2 [file table_1.xlsx]

## Sheet: Figure 4
A	time(s)	LC1-F1/R1	LC1-F1/R2	LC1-F1/R3	LC1-F1/R4	LC1-F2/R1	LC1-F2/R2	LC1-F2/R3	LC1-F2/R4	LC1-F3/R1	LC1-F3/R2	LC1-F3/R3	LC1-F3/R4	LC1-F4/R1	LC1-F4/R2	LC1-F4/R3	LC1-F4/R4		B	time(s)	LC2-F1/R1	LC2-F1/R2	LC2-F1/R3	LC2-F1/R4	LC2-F2/R1	LC2-F2/R2	LC2-F2/R3	LC2-F2/R4	LC2-F3/R1	LC2-F3/R2	LC2-F3/R3	LC2-F3/R4	LC2-F4/R1	LC2-F4/R2	LC2-F4/R3	LC2-F4/R4		C	time(s)	LC1-F2/LC1-R3		LC1-F2/LC1-R4			D	time(s)	LC2-F4/LC2-R3		LC2-F4/LC2-R4
	120	475.5	532.625	1167.25	739.625	494.125	434	884.75	666.75	324.625	577.75	919.25	599.5	338.5	398.375	530.625	515			120	565.875	614.75	594	718.875	746.5	723.75	795	903.75	353.625	545.125	580.75	607.875	702.375	783	1057	980.625			120	4566.62	14221.8	1601.25	6254.8			120	678.875	576.875	703
	135	489.5	529.625	1218.25	750.625	532.125	451	965.75	727.75	358.625	568.75	948.25	641.5	362.5	403.375	549.625	566			135	538.875	568.75	581	649.875	693.5	673.75	730	857.75	417.625	616.125	666.75	716.875	816.375	889	1175	1087.62			135	17598.6	21667.8	8811.25	9534.8			135	1659.88	1500.88	2032
	150	491.5	534.625	1215.25	781.625	545.125	474	1056.75	807.75	320.625	573.75	968.25	631.5	368.5	406.375	568.625	551			150	529.875	594.75	563	683.875	713.5	659.75	755	868.75	390.625	619.125	659.75	692.875	789.375	884	1166	1113.62			150	30993.6	29264.8	16496.2	12861.8			150	2616.88	2377.88	3309
	165	481.5	521.625	1217.25	756.625	513.125	438	1102.75	834.75	355.625	597.75	1006.25	670.5	402.5	431.375	576.625	567			165	588.875	638.75	611	736.875	775.5	731.75	799	888.75	371.625	581.125	626.75	650.875	736.375	842	1177	1118.62			165	44495.6	36950.8	24614.2	16255.8			165	3593.88	3226.88	4613
	180	505.5	532.625	1268.25	754.625	548.125	438	1169.75	908.75	323.625	584.75	988.25	636.5	358.5	414.375	585.625	570			180	631.875	671.75	695	815.875	858.5	831.75	912	994.75	367.625	596.125	623.75	650.875	745.375	840	1174	1157.62			180	57934.6	44650.8	33029.2	19723.8			180	4548.88	4014.88	5899
	195	505.5	543.625	1252.25	758.625	520.125	432	1230.75	937.75	357.625	589.75	1009.25	645.5	376.5	422.375	569.625	569			195	606.875	647.75	631	768.875	835.5	798.75	849	960.75	399.625	611.125	679.75	681.875	777.375	891	1265	1192.62			195	71217.6	52423.8	41683.2	23202.8			195	5454.88	4780.88	7139
	210	517.5	556.625	1338.25	790.625	566.125	479	1364.75	1053.75	375.625	593.75	1029.25	653.5	388.5	420.375	575.625	603			210	590.875	630.75	617	735.875	756.5	745.75	811	936.75	472.625	687.125	720.75	753.875	875.375	1003	1339	1300.62			210	84082.6	60179.8	50385.2	26729.8			210	6380.88	5611.88	8419
	225	485.5	536.625	1298.25	803.625	548.125	476	1456.75	1154.75	361.625	595.75	1059.25	685.5	378.5	440.375	591.625	602			225	618.875	659.75	631	767.875	799.5	759.75	850	955.75	427.625	638.125	702.75	754.875	873.375	985	1388	1338.62			225	96545.6	67839.8	59161.2	30286.8			225	7168.88	6439.88	9692
	240	506.5	572.625	1337.25	774.625	544.125	484	1539.75	1192.75	380.625	596.75	1076.25	648.5	405.5	424.375	607.625	616			240	630.875	702.75	662	829.875	851.5	813.75	900	1007.75	461.625	692.125	701.75	768.875	871.375	986	1403	1366.62			240	108444	75430.8	67846.2	33902.8			240	8060.88	7205.88	10965
	255	519.5	538.625	1360.25	799.625	546.125	469	1647.75	1319.75	359.625	618.75	1078.25	677.5	368.5	430.375	576.625	645			255	687.875	723.75	728	863.875	915.5	880.75	1008	1053.75	421.625	635.125	660.75	719.875	833.375	946	1398	1382.62			255	119784	83002.8	76364.2	37501.8			255	8914.88	8111.88	12218
	270	506.5	559.625	1375.25	807.625	563.125	476	1727.75	1384.75	363.625	630.75	1086.25	675.5	364.5	434.375	594.625	657			270	651.875	692.75	695	844.875	887.5	850.75	948	1041.75	447.625	686.125	726.75	738.875	867.375	994	1459	1430.62			270	130389	90400.8	84670.2	41132.8			270	9707.88	8761.88	13440
	285	517.5	587.625	1396.25	854.625	603.125	514	1868.75	1546.75	346.625	607.75	1095.25	686.5	354.5	389.375	588.625	614			285	667.875	719.75	713	872.875	915.5	882.75	1016	1057.75	490.625	721.125	778.75	825.875	942.375	1080	1561	1569.62			285	140415	97680.8	92646.2	44754.8			285	10741.9	9510.88	14720
	300	523.5	600.625	1422.25	861.625	614.125	534	2011.75	1662.75	355.625	633.75	1109.25	673.5	382.5	433.375	597.625	637			300	653.875	678.75	683	837.875	860.5	826.75	914	1019.75	457.625	719.125	763.75	788.875	925.375	1051	1582	1605.62			300	149733	104800	100388	48424.8			300	11534.9	10316.9	15966
	315	551.5	601.625	1453.25	903.625	634.125	559	2131.75	1812.75	374.625	666.75	1134.25	692.5	387.5	429.375	615.625	665			315	732.875	775.75	741	900.875	934.5	913.75	1028	1083.75	439.625	707.125	735.75	798.875	938.375	1099	1571	1615.62			315	158450	111796	107739	52107.8			315	12422.9	10986.9	17221
	330	526.5	586.625	1452.25	858.625	612.125	519	2215.75	1864.75	400.625	689.75	1161.25	730.5	410.5	454.375	640.625	670			330	732.875	759.75	781	926.875	986.5	929.75	1070	1128.75	493.625	726.125	755.75	783.875	936.375	1088	1611	1683.62			330	166554	119127	114690	55744.8			330	13212.9	11934.9	18451
	345	523.5	579.625	1456.25	824.625	577.125	477	2312.75	1992.75	373.625	684.75	1180.25	718.5	428.5	465.375	656.625	689			345	753.875	828.75	806	991.875	1009.5	971.75	1113	1203.75	506.625	744.125	809.75	834.875	957.375	1111	1663	1753.62			345	174088	126560	121279	59368.8			345	13893.9	12532.9	19673
	360	532.5	598.625	1455.25	888.625	632.125	557	2467.75	2162.75	339.625	648.75	1153.25	701.5	347.5	448.375	579.625	679			360	764.875	805.75	811	978.875	1024.5	956.75	1141	1177.75	503.625	761.125	763.75	846.875	994.375	1151	1700	1814.62			360	180936	133208	127505	62981.8			360	14939.9	13251.9	20891
	375	538.5	609.625	1514.25	881.625	636.125	531	2610.75	2320.75	385.625	652.75	1171.25	723.5	378.5	439.375	624.625	699			375	758.875	776.75	755	890.875	953.5	932.75	1075	1132.75	530.625	773.125	806.75	869.875	1024.38	1204	1771	1899.62			375	187354	139514	133282	66596.8			375	15849.9	14073.9	22160
	390	565.5	605.625	1514.25	894.625	683.125	582	2740.75	2479.75	383.625	675.75	1189.25	757.5	411.5	489.375	661.625	724			390	767.875	808.75	821	955.875	1018.5	966.75	1140	1156.75	528.625	762.125	783.75	856.875	1011.38	1196	1796	1967.62			390	193151	145665	138736	70155.8			390	16702.9	14779.9	23414
	405	529.5	560.625	1500.25	824.625	590.125	524	2779.75	2571.75	401.625	676.75	1233.25	756.5	424.5	492.375	675.625	749			405	813.875	830.75	846	1011.88	1102.5	1006.75	1212	1229.75	506.625	755.125	810.75	865.875	995.375	1210	1821	2022.62			405	198474	151686	143772	73760.8			405	17647.9	15523.9	24670
	420	573.5	599.625	1539.25	875.625	618.125	549	2945.75	2774.75	384.625	698.75	1195.25	749.5	383.5	470.375	625.625	766			420	788.875	828.75	809	1017.88	1039.5	1030.75	1234	1245.75	520.625	765.125	843.75	880.875	1018.38	1216	1828	2069.62			420	203487	157443	148512	77239.8			420	18602.9	16276.9	25904
	435	600.5	654.625	1603.25	954.625	699.125	612	3140.75	3008.75	342.625	637.75	1161.25	692.5	309.5	406.375	571.625	679			435	801.875	818.75	834	1008.88	1067.5	1034.75	1250	1223.75	536.625	800.125	834.75	898.875	1030.38	1244	1870	2157.62			435	208093	162964	152839	80724.8			435	19473.9	16984.9	27096
	450	587.5	625.625	1594.25	933.625	697.125	606	3258.75	3164.75	387.625	668.75	1221.25	725.5	361.5	475.375	641.625	706			450	793.875	829.75	833	982.875	1057.5	987.75	1213	1210.75	527.625	810.125	864.75	925.875	1059.38	1303	1907	2241.62			450	212283	168149	156969	84183.8			450	20318.9	17766.9	28397
	465	573.5	616.625	1620.25	943.625	674.125	611	3379.75	3382.75	418.625	692.75	1262.25	762.5	419.5	467.375	658.625	740			465	795.875	813.75	819	1006.88	1059.5	1025.75	1275	1250.75	565.625	838.125	868.75	963.875	1085.38	1350	1996	2332.62			465	216233	173222	160727	87568.8			465	21415.9	18515.9	29633
	480	579.5	603.625	1590.25	884.625	650.125	535	3485.75	3504.75	378.625	707.75	1257.25	780.5	398.5	455.375	647.625	757			480	844.875	846.75	848	1029.88	1080.5	1059.75	1303	1267.75	553.625	803.125	857.75	915.875	1059.38	1298	1944	2354.62			480	219710	178094	164267	90902.8			480	22274.9	19249.9	30831
	495	591.5	623.625	1643.25	928.625	675.125	570	3615.75	3749.75	407.625	672.75	1247.25	754.5	386.5	452.375	642.625	768			495	827.875	871.75	870	1073.88	1142.5	1117.75	1405	1323.75	559.625	851.125	881.75	931.875	1065.38	1326	1992	2398.62			495	222933	182840	167544	94243.8			495	23226.9	19923.9	32088
	510	609.5	648.625	1684.25	961.625	736.125	627	3777.75	3979.75	387.625	702.75	1265.25	741.5	353.5	425.375	616.625	745			510	825.875	893.75	887	1064.88	1172.5	1137.75	1436	1330.75	572.625	853.125	876.75	984.875	1072.38	1334	2020	2494.62			510	226035	187257	170601	97522.8			510	24240.9	20653.9	33296
	525	612.5	670.625	1702.25	977.625	717.125	628	3904.75	4195.75	383.625	712.75	1294.25	759.5	410.5	457.375	639.625	761			525	834.875	863.75	861	1023.88	1121.5	1094.75	1414	1302.75	594.625	882.125	927.75	1038.88	1142.38	1407	2057	2601.62			525	228931	191570	173358	100761			525	25191.9	21424.9	34527
	540	615.5	658.625	1687.25	945.625	708.125	614	4000.75	4378.75	375.625	707.75	1280.25	769.5	358.5	438.375	625.625	753			540	835.875	857.75	857	1011.88	1125.5	1120.75	1432	1330.75	573.625	884.125	957.75	1041.88	1151.38	1433	2087	2653.62			540	231401	195684	175973	103896			540	26252.9	22162.9	35800
	555	565.5	611.625	1664.25	934.625	673.125	579	4059.75	4569.75	414.625	738.75	1322.25	829.5	400.5	499.375	697.625	831			555	884.875	907.75	882	1060.88	1187.5	1157.75	1516	1383.75	568.625	855.125	901.75	1007.88	1099.38	1382	2052	2702.62			555	233805	199601	178433	106989			555	27209.9	22870.9	36999
	570	597.5	638.625	1704.25	948.625	698.125	597	4206.75	4794.75	415.625	716.75	1346.25	799.5	410.5	476.375	684.625	789			570	879.875	898.75	947	1109.88	1226.5	1209.75	1573	1416.75	598.625	854.125	939.75	1019.88	1109.38	1437	2105	2752.62			570	236192	203412	180585	110009			570	28199.9	23582.9	38235
	585	602.5	656.625	1742.25	984.625	713.125	618	4308.75	5031.75	401.625	712.75	1299.25	782.5	368.5	422.375	655.625	778			585	864.875	928.75	868	1066.88	1217.5	1200.75	1579	1430.75	591.625	912.125	924.75	1046.88	1147.38	1478	2122	2812.62			585	238203	206993	182698	112925			585	29259.9	24289.9	39419
	600	595.5	688.625	1758.25	990.625	744.125	665	4420.75	5283.75	420.625	752.75	1362.25	798.5	393.5	471.375	686.625	796			600	874.875	898.75	890	1072.88	1212.5	1175.75	1602	1412.75	635.625	966.125	996.75	1112.88	1230.38	1577	2190	2891.62			600	240193	210367	184625	115873			600	30314.9	25051.9	40663
	615	602.5	650.625	1769.25	983.625	730.125	654	4515.75	5500.75	381.625	697.75	1317.25	765.5	340.5	422.375	613.625	788			615	886.875	913.75	894	1084.88	1232.5	1190.75	1635	1437.75	625.625	935.125	997.75	1124.88	1200.38	1555	2213	2944.62				LC1-crRNA-1	LC1-crRNA-2	LC1-crRNA-1	LC1-crRNA-2				LC2-crRNA-1	LC2-crRNA-2	LC2-crRNA-1
	630	596.5	634.625	1772.25	993.625	705.125	606	4552.75	5731.75	407.625	758.75	1378.25	832.5	426.5	492.375	698.625	840			630	913.875	955.75	894	1103.88	1253.5	1194.75	1676	1451.75	616.625	948.125	983.75	1110.88	1206.38	1585	2213	2969.62
	645	621.5	639.625	1786.25	983.625	727.125	646	4630.75	5970.75	391.625	706.75	1372.25	800.5	395.5	453.375	689.625	828			645	958.875	984.75	976	1162.88	1331.5	1313.75	1772	1532.75	622.625	915.125	960.75	1092.88	1166.38	1584	2188	2983.62
	660	628.5	661.625	1810.25	1010.62	758.125	654	4732.75	6188.75	409.625	727.75	1358.25	787.5	347.5	447.375	660.625	822			660	918.875	979.75	961	1162.88	1306.5	1313.75	1800	1521.75	649.625	974.125	1017.75	1147.88	1265.38	1626	2255	3032.62
	675	623.5	693.625	1847.25	1054.62	794.125	696	4846.75	6434.75	403.625	725.75	1351.25	790.5	354.5	437.375	682.625	845			675	966.875	1025.75	954	1204.88	1363.5	1310.75	1837	1521.75	642.625	1010.12	1041.75	1215.88	1291.38	1709	2301	3110.62
	690	602.5	655.625	1885.25	1028.62	758.125	685	4896.75	6686.75	416.625	750.75	1394.25	811.5	381.5	473.375	676.625	842			690	977.875	1003.75	958	1166.88	1345.5	1300.75	1805	1515.75	646.625	1008.12	1023.75	1195.88	1321.38	1731	2315	3129.62
	705	618.5	678.625	1866.25	1020.62	734.125	657	4937.75	6837.75	434.625	766.75	1459.25	858.5	432.5	494.375	742.625	920			705	1021.88	1027.75	1005	1196.88	1385.5	1323.75	1862	1527.75	676.625	1044.12	1058.75	1224.88	1337.38	1789	2360	3171.62
	720	601.5	653.625	1874.25	1004.62	725.125	660	5064.75	7095.75	425.625	766.75	1456.25	855.5	415.5	504.375	735.625	905			720	1055.88	1080.75	1070	1272.88	1458.5	1423.75	1940	1604.75	661.625	1024.12	1045.75	1195.88	1302.38	1739	2373	3156.62
	735	618.5	646.625	1877.25	1023.62	750.125	657	5163.75	7275.75	408.625	747.75	1446.25	835.5	411.5	509.375	737.625	910			735	1035.88	1054.75	1062	1232.88	1429.5	1415.75	1946	1624.75	685.625	1038.12	1055.75	1204.88	1356.38	1755	2387	3164.62
	750	652.5	697.625	1954.25	1082.62	822.125	735	5324.75	7551.75	393.625	750.75	1457.25	806.5	365.5	441.375	686.625	888			750	1083.88	1129.75	1095	1305.88	1480.5	1450.75	2012	1659.75	700.625	1078.12	1102.75	1266.88	1392.38	1842	2463	3222.62
	765	672.5	717.625	1974.25	1097.62	822.125	750	5427.75	7778.75	401.625	739.75	1414.25	813.5	364.5	434.375	684.625	855			765	1087.88	1112.75	1067	1285.88	1469.5	1429.75	1978	1638.75	722.625	1104.12	1122.75	1270.88	1424.38	1882	2499	3268.62
	780	614.5	696.625	1947.25	1073.62	773.125	711	5498.75	7962.75	420.625	802.75	1482.25	852.5	410.5	471.375	734.625	913			780	1134.88	1138.75	1088	1301.88	1498.5	1456.75	2019	1667.75	698.625	1102.12	1120.75	1294.88	1442.38	1904	2510	3282.62
	795	611.5	648.625	1905.25	1034.62	767.125	669	5553.75	8135.75	432.625	765.75	1491.25	839.5	414.5	472.375	693.625	905			795	1137.88	1142.75	1103	1315.88	1513.5	1445.75	2060	1662.75	742.625	1124.12	1127.75	1330.88	1467.38	1919	2572	3312.62
	810	665.5	696.625	1944.25	1068.62	784.125	711	5664.75	8332.75	423.625	773.75	1499.25	858.5	411.5	498.375	727.625	948			810	1152.88	1200.75	1168	1357.88	1573.5	1526.75	2128	1710.75	737.625	1122.12	1133.75	1315.88	1481.38	1933	2581	3294.62
	825	688.5	701.625	1956.25	1090.62	808.125	739	5826.75	8556.75	412.625	736.75	1495.25	817.5	355.5	441.375	674.625	880			825	1198.88	1241.75	1185	1432.88	1621.5	1558.75	2179	1757.75	748.625	1146.12	1147.75	1321.88	1459.38	1939	2542	3321.62
	840	617.5	655.625	1918.25	1065.62	778.125	694	5876.75	8765.75	429.625	780.75	1501.25	846.5	394.5	435.375	677.625	925			840	1208.88	1217.75	1200	1421.88	1599.5	1562.75	2168	1780.75	780.625	1208.12	1187.75	1380.88	1509.38	1993	2614	3346.62
	855	622.5	650.625	1909.25	1054.62	787.125	712	5984.75	8925.75	434.625	794.75	1504.25	870.5	408.5	470.375	707.625	953			855	1222.88	1230.75	1186	1409.88	1596.5	1558.75	2141	1758.75	779.625	1219.12	1234.75	1412.88	1576.38	2060	2688	3402.62
	870	619.5	630.625	1901.25	1046.62	762.125	664	6026.75	9093.75	451.625	800.75	1521.25	893.5	411.5	512.375	719.625	967			870	1242.88	1278.75	1206	1423.88	1631.5	1586.75	2208	1792.75	758.625	1172.12	1209.75	1387.88	1512.38	2009	2665	3346.62
	885	639.5	678.625	1914.25	1074.62	758.125	655	6097.75	9301.75	420.625	759.75	1496.25	837.5	393.5	418.375	665.625	964			885	1289.88	1313.75	1234	1481.88	1696.5	1651.75	2288	1865.75	785.625	1230.12	1234.75	1413.88	1579.38	2051	2729	3376.62
	900	640.5	683.625	1943.25	1111.62	797.125	758	6236.75	9532.75	413.625	732.75	1484.25	815.5	347.5	409.375	662.625	937			900	1286.88	1312.75	1270	1495.88	1726.5	1651.75	2312	1868.75	816.625	1231.12	1268.75	1437.88	1574.38	2084	2739	3386.62
	915	675.5	705.625	1966.25	1154.62	816.125	755	6312.75	9694.75	404.625	787.75	1456.25	845.5	375.5	430.375	647.625	938			915	1305.88	1333.75	1269	1495.88	1699.5	1647.75	2278	1881.75	821.625	1262.12	1297.75	1498.88	1605.38	2121	2810	3409.62
	930	635.5	649.625	1971.25	1125.62	813.125	708	6379.75	9844.75	443.625	771.75	1509.25	871.5	400.5	458.375	687.625	982			930	1323.88	1355.75	1307	1522.88	1763.5	1681.75	2334	1911.75	834.625	1273.12	1301.75	1504.88	1624.38	2109	2815	3392.62
	945	608.5	639.625	1936.25	1105.62	761.125	680	6371.75	9990.75	401.625	787.75	1459.25	840.5	366.5	422.375	673.625	978			945	1311.88	1336.75	1281	1490.88	1728.5	1670.75	2321	1892.75	841.625	1289.12	1298.75	1503.88	1632.38	2126	2840	3434.62
	960	628.5	639.625	1941.25	1116.62	748.125	686	6442.75	10143.8	423.625	768.75	1509.25	865.5	380.5	439.375	697.625	972			960	1350.88	1372.75	1310	1570.88	1782.5	1728.75	2382	1955.75	862.625	1330.12	1346.75	1534.88	1658.38	2192	2877	3464.62
	975	633.5	660.625	1959.25	1126.62	760.125	693	6492.75	10350.8	393.625	752.75	1476.25	806.5	362.5	416.375	650.625	986			975	1338.88	1400.75	1357	1549.88	1780.5	1748.75	2415	1982.75	885.625	1357.12	1385.75	1567.88	1660.38	2195	2914	3467.62
	990	653.5	646.625	1993.25	1151.62	777.125	716	6578.75	10553.8	420.625	740.75	1476.25	843.5	355.5	422.375	624.625	957			990	1373.88	1375.75	1347	1570.88	1779.5	1715.75	2385	1953.75	903.625	1391.12	1400.75	1637.88	1734.38	2245	3001	3499.62
	1005	610.5	645.625	1998.25	1163.62	801.125	719	6624.75	10676.8	399.625	768.75	1492.25	836.5	361.5	398.375	645.625	966			1005	1366.88	1398.75	1366	1614.88	1810.5	1734.75	2413	1982.75	913.625	1377.12	1395.75	1630.88	1746.38	2278	2999	3508.62
	1020	630.5	626.625	2003.25	1119.62	739.125	669	6626.75	10797.8	405.625	775.75	1481.25	836.5	353.5	433.375	680.625	992			1020	1398.88	1443.75	1403	1624.88	1822.5	1757.75	2466	2002.75	929.625	1427.12	1437.75	1656.88	1765.38	2317	3084	3532.62
	1035	620.5	615.625	2004.25	1171.62	731.125	693	6641.75	10982.8	401.625	788.75	1505.25	847.5	366.5	442.375	669.625	1018			1035	1441.88	1476.75	1478	1689.88	1895.5	1812.75	2512	2046.75	928.625	1403.12	1445.75	1644.88	1748.38	2304	3074	3502.62
	1050	638.5	621.625	2011.25	1165.62	710.125	670	6679.75	11105.8	361.625	742.75	1465.25	774.5	294.5	372.375	595.625	970			1050	1404.88	1461.75	1465	1694.88	1903.5	1828.75	2512	2057.75	929.625	1427.12	1445.75	1658.88	1764.38	2318	3107	3498.62
	1065	654.5	635.625	2053.25	1214.62	748.125	703	6754.75	11289.8	346.625	735.75	1461.25	750.5	295.5	337.375	593.625	936			1065	1436.88	1445.75	1501	1718.88	1911.5	1859.75	2555	2069.75	962.625	1442.12	1461.75	1704.88	1796.38	2358	3175	3518.62
	1080	623.5	610.625	2059.25	1180.62	721.125	697	6739.75	11383.8	366.625	757.75	1473.25	758.5	301.5	329.375	612.625	957			1080	1457.88	1481.75	1515	1734.88	1894.5	1837.75	2547	2082.75	962.625	1454.12	1481.75	1712.88	1821.38	2381	3222	3516.62
	1095	582.5	527.625	2004.25	1137.62	634.125	602	6701.75	11455.8	385.625	765.75	1527.25	804.5	342.5	397.375	658.625	1010			1095	1478.88	1522.75	1545	1779.88	1940.5	1901.75	2572	2101.75	955.625	1494.12	1491.75	1711.88	1812.38	2399	3290	3532.62
	1110	561.5	513.625	2006.25	1163.62	613.125	588	6690.75	11529.8	352.625	745.75	1477.25	782.5	346.5	366.375	639.625	999			1110	1494.88	1519.75	1590	1803.88	1961.5	1904.75	2587	2113.75	984.625	1490.12	1510.75	1752.88	1822.38	2430	3296	3526.62
	1125	586.5	532.625	2037.25	1205.62	615.125	609	6678.75	11674.8	335.625	672.75	1459.25	708.5	226.5	283.375	588.625	941			1125	1524.88	1551.75	1641	1866.88	2014.5	1946.75	2642	2173.75	998.625	1515.12	1503.75	1739.88	1819.38	2419	3333	3501.62
	1140	568.5	554.625	2082.25	1259.62	677.125	622	6700.75	11774.8	315.625	693.75	1481.25	731.5	266.5	254.375	590.625	946			1140	1548.88	1576.75	1664	1888.88	2011.5	1942.75	2657	2182.75	1002.62	1549.12	1549.75	1779.88	1892.38	2479	3406	3532.62
	1155	587.5	510.625	2099.25	1294.62	681.125	593	6631.75	11850.8	327.625	694.75	1486.25	693.5	265.5	246.375	595.625	935			1155	1525.88	1570.75	1669	1874.88	2001.5	1917.75	2647	2169.75	1008.62	1549.12	1549.75	1795.88	1881.38	2489	3442	3543.62
	1170	568.5	484.625	2080.25	1265.62	625.125	548	6535.75	11884.8	330.625	695.75	1511.25	711.5	256.5	270.375	601.625	976			1170	1574.88	1639.75	1730	1944.88	2038.5	1987.75	2679	2182.75	1023.62	1556.12	1576.75	1813.88	1893.38	2539	3521	3539.62
	1185	560.5	433.625	2076.25	1284.62	586.125	522	6529.75	11949.8	295.625	673.75	1488.25	679.5	229.5	219.375	604.625	980			1185	1587.88	1644.75	1797	1986.88	2087.5	1993.75	2737	2232.75	1035.62	1566.12	1558.75	1788.88	1902.38	2484	3516	3527.62
	1200	590.5	494.625	2106.25	1347.62	619.125	559	6497.75	12021.8	282.625	645.75	1493.25	644.5	175.5	187.375	577.625	940			1200	1576.88	1642.75	1792	2029.88	2089.5	2012.75	2738	2247.75	1036.62	1558.12	1562.75	1800.88	1859.38	2501	3566	3518.62
[truncated: 1 more columns]

## Sheet: Figure 5
A/B	time(s)	20	Copies/Reaction					time(s)	2	Copies/Reaction					time(s)	1	Copies/Reaction					time(s)	0.2	Copies/Reaction					time(s)	0.02	Copies/Reaction					time(s)	NTC
	120	2873.12	2864.75	2979.25	1073.75	4566.62		120	2028	2505.75	2323.25	859.5	974.125		120	1239	1282.12	996.125	1091.38	829.625		120	1125.12	1137.25	873.5	809.625	556.875		120	795.625	551	2201.8	2207.2	840.125		120	684.125	556.875	729.875	648.125	624.875
	135	14110.1	12657.8	13977.2	7979.75	17598.6		135	10352	12274.8	11605.2	5084.5	7534.12		135	9725	9678.12	8112.12	7557.38	3259.62		135	9378.12	9172.25	7374.5	6215.62	1628.88		135	3504.62	1521	3235.8	3271.2	2240.12		135	1896.12	1628.88	1979.88	1741.12	1711.88
	150	25998.1	22938.8	25513.2	15534.8	30993.6		150	19217	22597.8	21513.2	9747.5	14829.1		150	19066	18842.1	15938.1	14741.4	5820.62		150	18495.1	18134.2	14585.5	12324.6	2649.88		150	6372.62	2506	4263.8	4322.2	3487.12		150	3094.12	2649.88	3235.88	2802.12	2777.88
	165	38304.1	33532.8	37530.2	23723.8	44495.6		165	28474	33374.8	31851.2	14749.5	22769.1		165	29206	28773.1	24433.1	22530.4	8490.62		165	28377.1	27756.2	22455.5	18904.6	3695.88		165	9344.62	3441	5510.8	5337.2	4777.12		165	4298.12	3695.88	4445.88	3876.12	3868.88
	180	50888.1	44353.8	49690.2	32401.8	57934.6		180	38089	44453.8	42547.2	20045.5	31297.1		180	40033	39324.1	33491.1	30858.4	11202.6		180	38886.1	38049.2	30917.5	25972.6	4626.88		180	12428.6	4367	6590.8	6321.2	6041.12		180	5536.12	4626.88	5606.88	4920.12	4945.88
	195	63613.1	55294.8	62065.2	41526.8	71217.6		195	47980	55777.8	53512.2	25647.5	40315.1		195	51232	50312.1	42979.1	39646.4	13955.6		195	49943.1	48778.2	39807.5	33458.6	5576.88		195	15633.6	5283	7659.8	7292.2	7260.12		195	6730.12	5576.88	6737.88	5968.12	5983.88
	210	76298.1	66217.8	74556.2	50933.8	84082.6		210	58021	67166.8	64586.2	31455.5	49688.1		210	62887	61657.1	52851.1	48807.4	16790.6		210	61428.1	59897.2	49109.5	41316.6	6527.88		210	18885.6	6200	8694.8	8305.2	8455.12		210	7956.12	6527.88	7914.88	6993.12	7027.88
	225	88777.1	77043.8	86820.2	60565.8	96545.6		225	68053	78503.8	75706.2	37439.5	59319.1		225	74722	73228.1	62903.1	58158.4	19647.6		225	73132.1	71287.2	58637.5	49456.6	7473.88		225	22186.6	7102	9678.8	9250.2	9627.12		225	9194.12	7473.88	9001.88	7986.12	8093.88
	240	101077	87620.8	98949.2	70334.8	108444		240	78030	89732.8	86684.2	43537.5	69258.1		240	86670	84839.1	73171.1	67840.4	22534.6		240	84920.1	82809.2	68396.5	57837.6	8437.88		240	25589.6	8018	10647.8	10199.2	10778.1		240	10412.1	8437.88	10180.9	8945.12	9124.88
	255	112966	98017.8	110768	80229.8	119784		255	87906	100674	97523.2	49714.5	79304.1		255	98603	96389.1	83470.1	77543.4	25451.6		255	96778.1	94354.2	78202.5	66328.6	9437.88		255	29024.6	8956	11633.8	11127.2	11896.1		255	11631.1	9437.88	11282.9	9882.12	10157.9
	270	124471	108052	122154	89996.8	130389		270	97666	111401	108200	55918.5	89385.1		270	110472	107871	93750.1	87241.4	28335.6		270	108648	105872	88083.5	74902.6	10344.9		270	32387.6	9861	12668.8	12054.2	12984.1		270	12840.1	10344.9	12376.9	10853.1	11167.9
	285	135482	117835	133264	99760.8	140415		285	107295	121834	118625	62140.5	99400.1		285	122160	119134	104022	96943.4	31297.6		285	120401	117315	97941.5	83464.6	11343.9		285	35887.6	10755	13622.8	13014.2	14107.1		285	14025.1	11343.9	13418.9	11817.1	12205.9
	300	146024	127203	143851	109385	149733		300	116614	131899	128741	68382.5	109392		300	133611	130149	114002	106524	34235.6		300	131898	128501	107706	91980.6	12317.9		300	39324.6	11659	14606.8	13903.2	15163.1		300	15226.1	12317.9	14511.9	12738.1	13229.9
	315	156013	136138	153979	118791	158450		315	125632	141525	138422	74570.5	119202		315	144734	140899	123882	115969	37182.6		315	143116	139438	117276	100507	13298.9		315	42804.6	12593	15536.8	14819.2	16298.1		315	16317.1	13298.9	15603.9	13656.1	14224.9
	330	165523	144651	163548	127972	166554		330	134389	150663	147772	80708.5	128894		330	155565	151265	133618	125202	40164.6		330	154132	150103	126696	108860	14258.9		330	46294.6	13464	16551.8	15718.2	17413.1		330	17430.1	14258.9	16669.9	14547.1	15236.9
	345	174432	152775	172690	136984	174088		345	142778	159400	156713	86701.5	138240		345	166096	161302	143095	134073	43138.6		345	164797	160537	136002	117086	15242.9		345	49733.6	14376	17526.8	16628.2	18519.1		345	18566.1	15242.9	17718.9	15463.1	16229.9
	360	182866	160406	181335	145752	180936		360	150879	167698	165203	92696.5	147384		360	176193	171059	152412	142750	46067.6		360	175224	170641	145058	125180	16156.9		360	53228.6	15242	18497.8	17539.2	19572.1		360	19650.1	16156.9	18766.9	16410.1	17220.9
	375	190691	167697	189353	154250	187354		375	158674	175594	173270	98615.5	156270		375	185922	180325	161363	151205	48978.6		375	185269	180322	153808	133048	17105.9		375	56646.6	16113	19457.8	18430.2	20625.1		375	20658.1	17105.9	19823.9	17303.1	18209.9
	390	198095	174509	196982	162527	193151		390	166022	183057	180967	104394	164800		390	195296	189256	170111	159257	51936.6		390	194925	189768	162326	140788	18062.9		390	60094.6	17004	20389.8	19331.2	21697.1		390	21699.1	18062.9	20884.9	18186.1	19210.9
	405	205034	180954	204093	170579	198474		405	173074	190025	188187	110092	173116		405	204254	197822	178618	167044	54910.6		405	204309	198761	170670	148323	18990.9		405	63515.6	17910	21350.8	20251.2	22781.1		405	22733.1	18990.9	21923.9	19041.1	20165.9
	420	211542	187036	210819	178323	203487		420	179822	196573	195068	115658	180985		420	212808	205990	186866	174467	57843.6		420	213260	207471	178796	155608	19901.9		420	66926.6	18791	22301.8	21091.2	23832.1		420	23768.1	19901.9	22972.9	19925.1	21132.9
	435	217586	192677	217093	185821	208093		435	186304	202760	201447	121096	188562		435	220992	213769	194839	181522	60793.6		435	221899	215923	186596	162644	20765.9		435	70322.6	19611	23272.8	22003.2	24872.1		435	24842.1	20765.9	23990.9	20827.1	22071.9
	450	223250	198013	223011	193008	212283		450	192348	208611	207611	126410	195805		450	228895	221181	202579	188257	63685.6		450	230097	223909	194146	169427	21648.9		450	73697.6	20445	24238.8	22903.2	25900.1		450	25820.1	21648.9	25033.9	21723.1	23079.9
	465	228524	202947	228398	199919	216233		465	198081	213996	213239	131632	202708		465	236237	228197	210008	194692	66589.6		465	238057	231512	201356	176044	22570.9		465	77120.6	21294	25150.8	23812.2	26946.1		465	26833.1	22570.9	26091.9	22550.1	24042.9
	480	233457	207568	233410	206591	219710		480	203432	219052	218490	136722	209247		480	243254	234858	217171	200765	69488.6		480	245609	238788	208386	182366	23446.9		480	80427.6	22165	26091.8	24699.2	27932.1		480	27786.1	23446.9	27102.9	23460.1	24980.9
	495	238062	212003	238242	213014	222933		495	208655	223851	223610	141630	215496		495	249968	241216	224098	206471	72411.6		495	252830	245778	215188	188512	24310.9		495	83848.6	23002	27039.8	25546.2	28983.1		495	28798.1	24310.9	28125.9	24337.1	25924.9
	510	242424	216048	242695	219142	226035		510	213522	228311	228267	146422	221435		510	256342	247199	230673	211905	75332.6		510	259799	252405	221654	194402	25206.9		510	87128.6	23855	27987.8	26413.2	29977.1		510	29826.1	25206.9	29131.9	25207.1	26843.9
	525	246459	219996	246970	225004	228931		525	218224	232543	232722	151164	227064		525	262342	252954	236994	217056	78188.6		525	266292	258701	227854	200048	26088.9		525	90390.6	24665	28939.8	27323.2	30929.1		525	30811.1	26088.9	30146.9	26070.1	27801.9
	540	250238	223564	250829	230635	231401		540	222547	236425	236836	155696	232424		540	268050	258350	243075	221954	81069.6		540	272584	264713	233800	205533	26979.9		540	93642.6	25494	29865.8	28185.2	31930.1		540	31834.1	26979.9	31166.9	26920.1	28779.9
	555	253730	226932	254468	236041	233805		555	226733	240182	240666	160164	237516		555	273367	263368	248913	226505	83905.6		555	278443	270452	239532	210737	27855.9		555	96920.6	26369	30815.8	29085.2	32920.1		555	32792.1	27855.9	32207.9	27770.1	29671.9
	570	257118	230143	257916	241250	236192		570	230770	243661	244326	164412	242323		570	278489	268133	254466	230796	86724.6		570	284176	275860	245046	215780	28662.9		570	100110	27167	31750.8	29957.2	33891.1		570	33785.1	28662.9	33209.9	28636.1	30631.9
	585	260260	233069	261141	246090	238203		585	234508	246913	247730	168600	246855		585	283349	272679	259875	234911	89530.6		585	289608	281091	250334	220631	29562.9		585	103307	27939	32677.8	30797.2	34842.1		585	34810.1	29562.9	34211.9	29527.1	31538.9
	600	263291	235913	264146	250786	240193		600	238072	249994	251026	172696	251216		600	287839	276938	265018	238777	92315.6		600	294787	285936	255354	225243	30418.9		600	106454	28764	33617.8	31668.2	35793.1		600	35769.1	30418.9	35199.9	30343.1	32498.9
C/D	time(s)	100	Genomic DNA (fg)		time(s)	20	Genomic DNA (fg)		time(s)	10	Genomic DNA (fg)		time(s)	2	Genomic DNA (fg)			time(s)	NTC					time(s)	100	Genomic DNA (fg)	time(s)	20	Genomic DNA (fg)	time(s)	10	Genomic DNA (fg)	time(s)	2	Genomic DNA (fg)	time(s)	NTC
	120	87620	89114	98512	120	64880	50184	46088	120	36453	55578	44396	120	59690	58790	62280	60554	120	52564	62471	56540			120	598.875	530.875	120	408.5	557.625	120	192.25	159.125	120	90.875		120	63.625
	135	96270	97503	109244	135	72491	53400	48701	135	37756	59899	47168	135	59853	59002	62432	60758	135	52726	62649	56607			135	1874.88	1813.88	135	1452.5	1815.62	135	568.25	492.125	135	314.875		135	250.625
	150	105425	106352	120661	150	80135	58191	51412	150	39090	64265	50026	150	59982	59138	62597	60971	150	52866	62760	56649			150	3181.88	3085.88	150	2521.5	3121.62	150	942.25	863.125	150	463.875		150	397.625
	165	114935	115457	132398	165	87881	63194	54192	165	40419	68633	52902	165	60056	59250	62627	61163	165	52977	62863	56653			165	4463.88	4391.88	165	3589.5	4308.62	165	1324.25	1247.12	165	677.875		165	545.625
	180	124638	124793	144417	180	95500	68338	57031	180	41776	73059	55848	180	60092	59360	62694	61344	180	53033	62894	56661			180	5781.88	5737.88	180	4698.5	5612.62	180	1746.25	1590.12	180	845.875		180	680.625
	195	134426	134142	156465	195	103006	73575	59905	195	43157	77434	58779	195	60180	59462	62772	61493	195	53141	62962	56665			195	7121.88	7075.88	195	5798.5	6914.62	195	2138.25	1938.12	195	1080.88		195	846.625
	210	144271	143492	168508	210	110396	78773	62753	210	44543	81782	61725	210	60269	59569	62873	61642	210	53229	63006	56656			210	8445.88	8436.88	210	6909.5	8183.62	210	2541.25	2342.12	210	1246.88		210	997.625
	225	154018	152746	180287	225	117639	83986	65703	225	46010	86160	64700	225	60345	59660	62980	61814	225	53337	63122	56682			225	9767.88	9766.88	225	7997.5	9512.62	225	2886.25	2706.12	225	1432.88		225	1122.62
	240	163587	161858	191748	240	124723	89155	68627	240	47444	90462	67677	240	60469	59810	63098	61914	240	53426	63247	56727			240	11131.9	11149.9	240	9137.5	10855.6	240	3282.25	3092.12	240	1641.88		240	1317.62
	255	172971	170746	202892	255	131614	94285	71597	255	48894	94788	70647	255	60554	59886	63159	62107	255	53492	63287	56762			255	12450.9	12544.9	255	10247.5	12192.6	255	3682.25	3490.12	255	1804.88		255	1438.62
	270	182067	179396	213528	270	138348	99333	74593	270	50354	99044	73601	270	60651	60028	63295	62248	270	53632	63446	56855			270	13800.9	13910.9	270	11363.5	13503.6	270	4077.25	3876.12	270	2025.88		270	1580.62
	285	190822	187846	223711	285	144901	104296	77508	285	51818	103266	76596	285	60782	60179	63436	62374	285	53754	63593	56904			285	15128.9	15305.9	285	12514.5	14823.6	285	4461.25	4265.12	285	2192.88		285	1742.62
	300	199182	195932	233366	300	151208	109207	80509	300	53272	107448	79560	300	60885	60310	63530	62520	300	53839	63674	57000			300	16514.9	16707.9	300	13653.5	16183.6	300	4866.25	4688.12	300	2396.88		300	1885.62
	315	207271	203753	242491	315	157385	114004	83509	315	54717	111531	82519	315	61051	60471	63691	62659	315	53958	63833	57108			315	17884.9	18132.9	315	14805.5	17506.6	315	5264.25	5076.12	315	2605.88		315	2053.62
	330	214928	211235	251057	330	163332	118741	86501	330	56227	115612	85497	330	61155	60592	63808	62808	330	54055	63963	57205			330	19254.9	19544.9	330	15979.5	18833.6	330	5660.25	5433.12	330	2807.88		330	2183.62
	345	222346	218482	259118	345	169091	123355	89461	345	57698	119598	88426	345	61287	60726	63930	62906	345	54191	64103	57316			345	20657.9	20948.9	345	17107.5	20236.6	345	6075.25	5859.12	345	2990.88		345	2327.62
	360	229335	225426	266748	360	174640	127945	92464	360	59195	123609	91381	360	61422	60884	64084	63053	360	54311	64263	57441			360	22060.9	22377.9	360	18315.5	21557.6	360	6463.25	6243.12	360	3181.88		360	2484.62
	375	236042	232019	273825	375	179943	132318	95387	375	60648	127475	94271	375	61573	61063	64256	63181	375	54430	64485	57645			375	23433.9	23794.9	375	19489.5	22923.6	375	6866.25	6676.12	375	3387.88		375	2619.62
	390	242349	238346	280429	390	185044	136683	98363	390	62174	131257	97174	390	61692	61191	64352	63331	390	54549	64616	57758			390	24842.9	25226.9	390	20669.5	24284.6	390	7292.25	7064.12	390	3617.88		390	2790.62
	405	248419	244393	286606	405	189939	140943	101335	405	63656	135041	100031	405	61827	61354	64513	63457	405	54646	64776	57918			405	26227.9	26680.9	405	21853.5	25676.6	405	7697.25	7502.12	405	3822.88		405	2908.62
	420	254105	250210	292380	420	194624	145068	104285	420	65130	138718	102917	420	61915	61462	64631	63598	420	54749	64936	58110			420	27638.9	28132.9	420	23038.5	27040.6	420	8085.25	7892.12	420	4027.88		420	3073.62
	435	259501	255738	297721	435	199095	149027	107153	435	66641	142341	105699	435	62083	61625	64780	63721	435	54886	65096	58266			435	29036.9	29574.9	435	24219.5	28431.6	435	8514.25	8305.12	435	4219.88		435	3200.62
	450	264601	261025	302759	450	203401	152914	110077	450	68152	145891	108527	450	62208	61747	64908	63861	450	54957	65213	58477			450	30469.9	31021.9	450	25411.5	29792.6	450	8882.25	8736.12	450	4407.88		450	3366.62
	465	269409	266007	307477	465	207469	156755	112944	465	69652	149372	111304	465	62347	61924	65092	63940	465	55144	65426	58703			465	31872.9	32502.9	465	26625.5	31178.6	465	9290.25	9139.12	465	4622.88		465	3503.62
	480	273976	270880	311859	480	211359	160484	115847	480	71146	152778	114070	480	62479	62061	65206	64062	480	55242	65588	58905			480	33315.9	33960.9	480	27817.5	32536.6	480	9725.25	9567.12	480	4812.88		480	3673.62
	495	278309	275426	315883	495	215078	164041	118668	495	72625	156108	116816	495	62570	62195	65333	64194	495	55351	65724	59123			495	34710.9	35425.9	495	28995.5	33861.6	495	10103.2	10027.1	495	5004.88		495	3821.62
	510	282455	279786	319758	510	218613	167455	121477	510	74102	159365	119483	510	62702	62328	65463	64315	510	55458	65883	59314			510	36159.9	36934.9	510	30200.5	35273.6	510	10511.2	10461.1	510	5213.88		510	3978.62
	525	286409	283968	323385	525	222047	170838	124263	525	75600	162521	122152	525	62786	62414	65552	64478	525	55519	66000	59528			525	37589.9	38401.9	525	31387.5	36661.6	525	10935.2	10888.1	525	5418.88		525	4136.62
	540	290153	287987	326773	540	225261	174097	127050	540	77101	165656	124799	540	62912	62518	65663	64610	540	55603	66081	59682			540	39006.9	39838.9	540	32623.5	38067.6	540	11335.2	11326.1	540	5625.88		540	4265.62
	555	293695	291747	330002	555	228350	177283	129799	555	78591	168691	127390	555	63018	62669	65812	64757	555	55742	66252	59903			555	40443.9	41349.9	555	33810.5	39476.6	555	11734.2	11753.1	555	5823.88		555	4455.62
	570	297028	295366	333003	570	231249	180326	132527	570	80064	171644	129947	570	63059	62736	65849	64803	570	55760	66337	60032			570	41872.9	42817.9	570	35004.5	40888.6	570	12103.2	12207.1	570	6024.88		570	4616.62
	585	300256	298885	335875	585	234008	183244	135208	585	81492	174497	132472	585	63139	62827	65942	64992	585	55851	66459	60241			585	43340.9	44323.9	585	36215.5	42265.6	585	12508.2	12660.1	585	6217.88		585	4777.62
	600	303361	302199	338585	600	236612	186063	137857	600	82965	177316	134968	600	63251	62943	66042	65094	600	55932	66565	60415			600	44743.9	45778.9	600	37425.5	43705.6	600	12953.2	13073.1	600	6434.88		600	4923.62
E/F	time(s)	200	Copies/Reaction				NTC		time(s)	20	Copies/Reaction				NTC		time(s)	10	Copies/Reaction				NTC		time(s)	2	Copies/Reaction				NTC		time(s)	0.2	Copies/Reaction				NTC
	120	207115	178073	204318	176211	204530	48558		120	262280	252913	248789	148372	152784	34696		120	199839	237963	211973	242842	259114	57452		120	230182	251541	200806	224001	270487	57129		120	68824	67250	72331	74192	71217	63661
	135	233979	202504	232416	200762	232347	49306		135	282868	274485	270818	161280	166701	35062		135	221919	263735	234766	267375	285155	58178		135	253999	280356	222176	243104	291965	57953		135	69655	68006	73130	75022	71989	64430
	150	257167	224261	257131	223077	256871	50039		150	298653	291442	288401	173609	180180	35426		150	241534	285984	254467	288545	306913	58845		150	275486	305486	241316	260202	309666	58658		150	70467	68770	73953	75846	72800	65178
	165	276314	243021	277967	242548	277637	50693		165	310522	304677	302240	185352	193023	35812		165	258830	304835	271324	306578	324741	59515		165	294944	326601	258431	275508	324129	59379		165	71193	69423	74604	76586	73467	65884
	180	291925	258611	295079	258929	294714	51320		180	319311	314987	313050	196517	205291	36169		180	273906	320662	285519	321799	339112	60206		180	312274	344167	273629	289125	335838	60013		180	71907	70098	75325	77268	74154	66552
	195	304314	271520	308930	272498	308330	51940		195	326076	323142	321639	207046	216952	36501		195	287010	333747	297220	334331	350677	60837		195	327918	358513	287118	301322	345285	60670		195	72562	70729	75952	77959	74753	67180
	210	314150	282000	320075	283563	319364	52469		210	331309	329682	328572	216992	228109	36888		210	298388	344613	307014	344794	360039	61461		210	341716	370259	299047	312276	353066	61258		210	73238	71395	76640	78661	75466	67894
	225	322043	290660	329030	292687	328077	52993		225	335421	334929	334102	226314	238566	37175		225	308348	353632	315231	353488	367688	62060		225	354148	379947	309577	321974	359527	61834		225	73882	72004	77328	79373	76127	68595
	240	328510	297833	336319	300090	335146	53521		240	338746	339262	338776	235058	248478	37492		240	316997	361271	322073	360804	373911	62634		240	365103	387897	318918	330659	364946	62421		240	74461	72596	77947	79995	76754	69227
	255	333807	303773	342318	306229	341083	54016		255	341573	342928	342621	243292	257721	37805		255	324685	367635	327963	366950	379049	63319		255	374809	394664	327105	338405	369464	62941		255	75074	73164	78558	80608	77347	69853
	270	338264	308905	347389	311409	345990	54558		270	343926	346122	346002	250989	266571	38228		270	331244	373018	332872	372086	383433	63892		270	383543	400399	334340	345246	373234	63462		270	75712	73744	79176	81243	77963	70485
	285	341982	313270	351600	315721	350079	55060		285	345875	348731	348838	258054	274688	38552		285	337129	377715	337112	376569	387208	64473		285	391343	405244	340735	351512	376586	63986		285	76303	74318	79778	81881	78562	71128
	300	345191	316877	355194	319397	353490	55492		300	347495	351054	351260	264591	282232	38809		300	342362	381728	340833	380413	390399	65033		300	398251	409456	346553	357170	379594	64558		300	76911	74911	80397	82544	79184	71812
	315	348071	320144	358474	322619	356497	55975		315	348905	353070	353469	270696	289297	39154		315	346899	385266	344040	383746	393105	65625		315	404383	413138	351624	362172	382080	65080		315	77509	75465	81022	83170	79792	72454
	330	350564	323032	361201	325382	359097	56467		330	350288	354919	355437	276317	295835	39436		330	351099	388246	346914	386824	395630	66209		330	409913	416378	356243	366799	384422	65602		330	78081	76014	81630	83768	80383	73066
	345	352708	325568	363645	327826	361394	56987		345	351481	356610	357236	281608	301936	39830		345	354889	390969	349431	389472	397818	66782		345	414864	419274	360333	370878	386346	66083		345	78623	76580	82212	84370	80948	73649
	360	354674	327771	365870	329944	363441	57430		360	352553	358056	358747	286423	307516	40118		360	358162	393421	351672	391765	399633	67345		360	419364	421750	364112	374683	388049	66560		360	79229	77159	82814	85014	81542	74314
	375	356313	329773	367789	331809	365230	57847		375	353508	359388	360075	290798	312602	40387		375	361072	395512	353616	393672	401368	67899		375	423490	424044	367407	378148	389592	67078		375	79796	77700	83429	85577	82135	74961
	390	357897	331544	369551	333527	366803	58270		390	354269	360576	361303	294827	317271	40708		390	363818	397491	355452	395607	402801	68463		390	427125	425994	370502	381298	390970	67583		390	80377	78268	84049	86240	82799	75629
	405	359388	333155	371259	335032	368265	58777		405	355072	361679	362465	298642	321686	41030		405	366421	399245	357030	397163	404133	69045		405	430439	427867	373248	384141	392304	68067		405	80902	78763	84572	86782	83300	76170
	420	360692	334675	372747	336470	369676	59263		420	355815	362757	363560	302104	325724	41352		420	368708	400796	358529	398691	405431	69633		420	433469	429608	375726	386780	393407	68525		420	81469	79286	85165	87399	83892	76819
	435	361873	335950	373979	337698	370859	59730		435	356480	363589	364485	305303	329387	41659		435	370738	402202	359874	399834	406590	70172		435	436306	431145	378088	389188	394391	69022		435	82069	79871	85778	88039	84490	77444
	450	362893	337115	375102	338759	371881	60112		450	357053	364444	365362	308270	332890	41953		450	372636	403484	361113	401088	407546	70722		450	438885	432521	380295	391511	395370	69506		450	82600	80396	86396	88593	85060	78080
	465	363849	338209	376197	339813	372931	60586		465	357603	365206	366119	310981	335902	42211		465	374422	404599	362234	402183	408563	71302		465	441300	433886	382230	393647	396356	69981		465	83180	80968	86958	89241	85669	78738
	480	364762	339196	377163	340813	373835	61038		480	358106	365911	366872	313467	338771	42468		480	376200	405697	363310	403259	409341	71847		480	443406	435083	384000	395603	397158	70550		480	83719	81487	87523	89813	86220	79303
	495	365637	340208	378177	341653	374697	61531		495	358679	366600	367621	315847	341561	42829		495	377649	406719	364307	404222	410175	72408		495	445443	436178	385665	397386	397877	70955		495	84269	82024	88068	90374	86801	79896
	510	366381	341041	378991	342392	375451	61951		510	359134	367280	368293	317979	343991	43125		510	379056	407644	365225	405148	410934	72953		510	447386	437264	387271	399103	398589	71413		510	84836	82567	88683	90962	87347	80542
	525	367089	341785	379717	343240	376241	62384		525	359619	367901	368903	320006	346246	43405		525	380329	408541	366045	405967	411563	73483		525	449095	438218	388756	400708	399213	71908		525	85386	83115	89234	91595	87940	81158
	540	367734	342480	380434	343908	376856	62781		540	359984	368386	369513	321774	348412	43613		540	381586	409315	366784	406755	412200	74031		540	450731	439036	390161	402177	399830	72401		540	85944	83646	89843	92195	88561	81771
	555	368414	343247	381160	344621	377532	63262		555	360409	368935	370119	323507	350373	43929		555	382737	409980	367474	407399	412882	74576		555	452238	440012	391354	403559	400452	72904		555	86449	84160	90417	92764	89095	82382
	570	369024	343931	381741	345274	378137	63741		570	360845	369490	370629	325184	352260	44241		570	383885	410722	368182	408122	413343	75153		570	453554	440759	392609	404899	400927	73341		570	86995	84685	90934	93324	89625	82966
	585	369628	344537	382312	345927	378714	64155		585	361248	370023	371190	326782	353937	44553		585	384822	411427	368831	408838	413928	75725		585	454903	441523	393726	406080	401451	73799		585	87532	85194	91520	93899	90190	83566
	600	370144	345086	382961	346477	379313	64623		600	361621	370445	371599	328249	355500	44850		600	385815	412034	369421	409432	414467	76248		600	456156	442198	394771	407186	401895	74307		600	88111	85747	92082	94476	90738	84183
G/H
	time(s)	200	100	20	10	10	NTC	Genomic DNA (fg)		time(s)	200	200	100	100	20	20	NTC	Genomic DNA (fg)		time(s)	200	200	20	10	10	10	NTC	NTC	NTC	Genomic DNA (fg)		time(s)	100	20	NTC	Genomic DNA (fg)
	120	54174	74320	63612	51673	63556	64869			120	64567	67710	64486	67001	70392	66666	60354			120	272691	295138	267397	105319	105444	85702	74159	86397	81872			120	1647.5	1291.62	394
	135	55768	76290	64472	51988	63945	65321			135	66527	69741	65697	68210	72040	68335	60749			135	274550	297409	269704	105935	105864	85722	74202	86459	81898			135	4784.5	3909.62	1229
	150	57342	78189	65260	52269	64220	65679			150	68458	71707	66856	69312	73626	69979	61092			150	276278	299699	271975	106565	106347	85799	74296	86518	81946			150	7846.5	6448.62	2038
	165	58843	80041	66029	52492	64505	65962			165	70281	73624	67975	70362	75129	71561	61366			165	277946	301935	274264	107105	106835	85897	74423	86699	82077			165	10876.5	8999.62	2827
	180	60347	81899	66718	52703	64725	66222			180	72147	75558	69027	71367	76665	73134	61610			180	279643	304064	276497	107666	107298	86005	74520	86856	82157			180	13823.5	11556.6	3627
	195	61846	83753	67425	52901	64943	66464			195	73956	77419	70095	72352	78138	74689	61817			195	281304	306219	278662	108293	107716	86037	74585	86900	82201			195	16786.5	14126.6	4461
	210	63302	85552	68058	53055	65127	66696			210	75762	79264	71095	73292	79570	76253	62019			210	282937	308367	280778	108863	108171	86089	74636	86924	82241			210	19707.5	16640.6	5279
	225	64773	87400	68711	53213	65256	66920			225	77559	81103	72112	74226	81026	77756	62179			225	284500	310467	282934	109518	108608	86157	74709	87068	82325			225	22584.5	19171.6	6053
	240	66223	89196	69371	53332	65433	67063			240	79384	82950	73111	75157	82455	79308	62309			240	286043	312434	284985	110087	109105	86256	74817	87185	82390			240	25432.5	21660.6	6791
	255	67706	91049	70006	53479	65593	67226			255	81183	84825	74144	76134	83930	80869	62497			255	287603	314420	287134	110643	109618	86372	74935	87340	82496			255	28214.5	24132.6	7579
	270	69174	92866	70650	53623	65728	67409			270	83004	86669	75130	77071	85383	82388	62629			270	289051	316343	289151	111218	110067	86415	74996	87428	82561			270	30949.5	26604.6	8339
	285	70607	94685	71268	53697	65856	67543			285	84776	88494	76137	77960	86841	83916	62751			285	290492	318238	291140	111832	110490	86468	75012	87486	82566			285	33686.5	29035.6	9091
	300	72050	96551	71902	53795	65945	67687			300	86599	90354	77129	78846	88283	85455	62840			300	291943	320139	293090	112464	110962	86526	75123	87611	82670			300	36339.5	31437.6	9838
	315	73458	98360	72489	53900	66096	67852			315	88391	92170	78166	79789	89722	87004	62964			315	293313	321947	295047	113017	111481	86614	75223	87716	82716			315	38955.5	33879.6	10564
	330	74921	100202	73115	54007	66209	67993			330	90185	94036	79155	80720	91183	88541	63102			330	294676	323693	296922	113538	111949	86732	75339	87868	82813			330	41567.5	36270.6	11264
	345	76340	102005	73736	54100	66294	68085			345	92015	95847	80158	81610	92625	90091	63178			345	295990	325429	298789	114120	112399	86764	75394	87953	82858			345	44089.5	38635.6	11995
	360	77784	103833	74365	54183	66386	68209			360	93821	97701	81193	82564	94108	91644	63324			360	297255	327111	300653	114735	112838	86810	75479	88038	82935			360	46546.5	40958.6	12729
	375	79177	105676	74977	54291	66509	68335			375	95593	99553	82189	83455	95514	93193	63385			375	298629	328863	302500	115395	113303	86864	75519	88130	82967			375	49001.5	43278.6	13425
	390	80592	107539	75580	54356	66613	68444			390	97414	101374	83241	84380	96975	94704	63505			390	299899	330484	304265	115960	113778	86956	75613	88223	83035			390	51424.5	45610.6	14101
	405	82015	109359	76210	54463	66689	68577			405	99214	103209	84245	85277	98467	96275	63622			405	301132	332122	306077	116552	114259	87087	75728	88353	83136			405	53762.5	47897.6	14801
	420	83435	111217	76836	54544	66784	68680			420	101015	105055	85278	86208	99885	97844	63686			420	302283	333629	307790	117056	114683	87103	75775	88452	83182			420	56135.5	50217.6	15495
	435	84800	113040	77463	54621	66878	68750			435	102767	106847	86292	87126	101383	99416	63804			435	303527	335246	309478	117676	115127	87196	75838	88556	83259			435	58399.5	52470.6	16220
	450	86204	114850	78037	54682	66971	68881			450	104533	108663	87322	88022	102752	100920	63853			450	304698	336800	311086	118347	115547	87199	75870	88586	83276			450	60638.5	54689.6	16911
	465	87609	116703	78692	54798	67083	68984			465	106344	110517	88330	88923	104237	102473	63978			465	305782	338258	312817	118875	116111	87377	76038	88767	83361			465	62870.5	56964.6	17565
	480	89011	118535	79303	54855	67135	69087			480	108106	112336	89391	89915	105719	104053	64085			480	306881	339689	314442	119473	116547	87462	76088	88876	83429			480	65066.5	59170.6	18199
	495	90412	120332	79916	54939	67235	69184			495	109870	114111	90397	90837	107204	105632	64134			495	307945	341073	316000	119985	116981	87485	76124	88923	83492			495	67115.5	61381.6	18919
	510	91791	122149	80570	55015	67314	69287			510	111616	115902	91449	91735	108644	107188	64252			510	309063	342563	317561	120608	117462	87547	76219	89030	83557			510	69208.5	63507.6	19599
	525	93170	123993	81167	55119	67390	69388			525	113371	117662	92493	92645	110086	108686	64300			525	310100	343992	319142	121238	117897	87547	76252	89075	83562			525	71259.5	65654.6	20294
	540	94516	125809	81806	55174	67466	69476			540	115128	119473	93538	93559	111524	110252	64400			540	311103	345314	320738	121816	118391	87715	76375	89231	83676			540	73298.5	67818.6	20915
	555	95898	127639	82439	55261	67550	69605			555	116897	121246	94583	94528	113031	111799	64516			555	312125	346643	322296	122396	118861	87785	76497	89375	83760			555	75287.5	69961.6	21596
	570	97221	129446	83049	55317	67620	69679			570	118641	123033	95620	95454	114481	113355	64608			570	313151	347896	323706	122896	119347	87858	76549	89441	83792			570	77252.5	72011.6	22277
	585	98715	131411	83773	55551	67805	69857			585	120329	124796	96661	96354	115947	114879	64695			585	314113	349228	325141	123506	119722	87885	76543	89533	83833			585	79160.5	74068.6	22970
	600	100066	133215	84386	55646	67879	69954			600	122093	126540	97696	97284	117370	116419	64750			600	315077	350489	326518	124169	120180	87934	76606	89581	83882			600	81041.5	76111.6	23608

## Sheet: Figure 6
A/C	time(s)	101	103	118	120	122	127	171	NTC	101	103	118	120	122	127	171	NTC		time(s)	A	A	B	B	121	121	non-B. pseudomallei	non-B. pseudomallei	non-B. pseudomallei	NTC	NTC
	120	13271.9	14111.9	13088.8	17945.4	13240.1	12901.8	12612.4	773.625	4980.5	6507.25	6284.5	9413.38	5467	7034.12	6067.5	590.375		120	463	441.125	466.75	553.75	14434.9	12395.1	715.25	770.625	715.375	565	597.375
	135	33932.9	35909.9	34654.8	43077.4	36502.1	35540.8	35435.4	2048.62	16386.5	21908.2	22012.5	30015.4	19340	24658.1	22479.5	1742.38		135	1296	1263.12	1367.75	1639.75	38670.9	34129.1	1759.25	1910.62	1799.38	1612	1737.38
	150	53166.9	56008.9	54755.8	65619.4	58432.1	56932.8	57066.4	3392.62	27707.5	37295.2	37813.5	50138.4	33257	42355.1	39115.5	2866.38		150	2147	2062.12	2245.75	2725.75	61394.9	54592.1	2803.25	2996.62	2914.38	2674	2849.38
	165	70623.9	74365.9	73064.8	85540.4	78745.1	76679.8	77091.4	4610.62	38814.5	52383.2	53444.5	69438.4	47074	59901.1	55741.5	4070.38		165	2987	2880.12	3100.75	3768.75	82376.9	73784.1	3775.25	4074.62	3941.38	3693	3918.38
	180	86342.9	90874.9	89665.8	102949	97417.1	94806.8	95533.4	5855.62	49508.5	66982.2	68598.5	87592.4	60515	76919.1	72090.5	5200.38		180	3834	3666.12	3955.75	4769.75	101272	91207.1	4737.25	5139.62	4925.38	4690	4954.38
	195	100494	105682	104543	117970	114343	111229	112286	7094.62	59739.5	80986.2	83165.5	104518	73381	93264.1	87833.5	6304.38		195	4666	4494.12	4829.75	5801.75	118409	107146	5643.25	6130.62	5912.38	5675	6006.38
	210	113080	118771	117678	130805	129524	125876	127283	8206.62	69501.5	94404.2	97196.5	120251	85760	108934	103106	7442.38		210	5447	5307.12	5691.75	6816.75	133678	121500	6595.25	7189.62	6896.38	6663	7054.38
	225	124266	130501	129290	141866	143165	139068	140696	9416.62	78662.5	107027	110426	134560	97507	123654	117638	8502.38		225	6280	6088.12	6541.75	7775.75	147250	134350	7513.25	8164.62	7859.38	7684	8028.38
	240	134131	140774	139557	151400	155291	150764	152648	10523.6	87239.5	118901	122866	147593	108549	137511	131496	9558.38		240	7063	6865.12	7393.75	8762.75	159283	145910	8413.25	9142.62	8808.38	8713	9091.38
	255	142997	149981	148550	159714	166135	161135	163259	11721.6	95339.5	130037	134610	159380	118910	150385	144486	10587.4		255	7882	7666.12	8223.75	9717.75	169823	156137	9310.25	10113.6	9726.38	9701	10065.4
	270	150743	158100	156531	166875	175752	170411	172719	12871.6	102812	140436	145498	170072	128605	162347	156626	11622.4		270	8724	8462.12	9054.75	10679.8	179164	165266	10180.2	11060.6	10644.4	10694	11058.4
	285	157602	165212	163463	173148	184307	178529	181007	13940.6	109800	150082	155626	179679	137618	173430	168022	12640.4		285	9510	9252.12	9890.75	11601.8	187368	173328	11108.2	12072.6	11629.4	11666	12044.4
	300	163756	171543	169672	178560	191882	185695	188384	15006.6	116312	159061	165012	188351	145969	183690	178664	13634.4		300	10313	10041.1	10730.8	12537.8	194722	180541	11934.2	13011.6	12537.4	12658	13066.4
	315	169229	177209	175133	183424	198661	192063	194993	16082.6	122326	167378	173756	196193	153774	193125	188582	14625.4		315	11077	10806.1	11554.8	13432.8	201158	186942	12827.2	13937.6	13436.4	13604	13959.4
	330	174131	182292	180039	187792	204744	197851	200839	17168.6	127870	175006	181896	203247	160986	201784	197672	15551.4		330	11898	11590.1	12350.8	14363.8	206919	192784	13704.2	14887.6	14341.4	14554	14928.4
	345	178622	186986	184364	191597	210227	203042	206147	18230.6	132970	182127	189308	209480	167647	209724	206150	16511.4		345	12687	12384.1	13171.8	15261.8	212055	197967	14556.2	15813.6	15280.4	15538	15895.4
	360	182599	191070	188199	195058	215133	207599	210794	19274.6	137804	188658	196196	215319	173815	216982	213986	17459.4		360	13460	13156.1	13982.8	16170.8	216758	202626	15455.2	16820.6	16167.4	16505	16837.4
	375	186312	194794	191726	198213	219534	211739	215058	20317.6	142224	194834	202554	220521	179507	223624	221248	18401.4		375	14293	13945.1	14807.8	17065.8	220857	206866	16322.2	17755.6	17083.4	17473	17817.4
	390	189507	198169	194885	200904	223529	215465	218875	21309.6	146236	200410	208448	225280	184758	229764	227938	19298.4		390	15053	14735.1	15652.8	17962.8	224557	210693	17160.2	18672.6	17999.4	18419	18748.4
	405	192491	201273	197729	203439	227227	218854	222363	22373.6	150018	205628	213864	229615	189592	235413	234130	20260.4		405	15854	15510.1	16435.8	18845.8	227992	214147	18037.2	19581.6	18853.4	19337	19670.4
	420	195183	204166	200474	205859	230739	222032	225603	23402.6	153516	210470	218790	233567	194080	240573	239902	21149.4		420	16618	16279.1	17275.8	19722.8	230963	217268	18886.2	20551.6	19804.4	20273	20572.4
	435	197623	206629	202788	207928	233713	224724	228475	24452.6	156730	214956	223508	237163	198166	245352	245144	22052.4		435	17422	17070.1	18026.8	20593.8	233739	220204	19757.2	21466.6	20677.4	21230	21503.4
	450	199867	208980	204946	209812	236417	227255	231103	25468.6	159732	219156	227838	240549	202067	249806	250084	22976.4		450	18184	17827.1	18884.8	21521.8	236261	222721	20593.2	22411.6	21588.4	22173	22449.4
	465	201946	211167	206908	211572	238928	229576	233545	26462.6	162482	222984	231870	243665	205529	253801	254706	23899.4		465	19005	18575.1	19675.8	22380.8	238524	225094	21453.2	23366.6	22519.4	23132	23395.4
	480	203817	213169	208594	213217	241240	231750	235707	27473.6	165010	226562	235524	246461	208839	257539	258876	24764.4		480	19760	19365.1	20466.8	23228.8	240494	227255	22314.2	24251.6	23383.4	24010	24290.4
	495	205517	214984	210212	214720	243476	233725	237848	28500.6	167364	229882	239036	249042	211857	260857	262792	25608.4		495	20562	20145.1	21300.8	24098.8	242425	229232	23143.2	25179.6	24273.4	24937	25216.4
	510	207085	216738	211707	215998	245402	235409	239747	29454.6	169628	232979	242308	251529	214695	264051	266438	26523.4		510	21340	20953.1	22093.8	24985.8	244137	231123	23995.2	26131.6	25179.4	25880	26122.4
	525	208513	218251	213045	217185	247240	237078	241420	30492.6	171706	235859	245328	253739	217365	267037	269802	27431.4		525	22168	21754.1	22918.8	25876.8	245754	232843	24836.2	27053.6	26068.4	26857	27095.4
	540	209869	219630	214322	218294	248819	238589	243060	31444.6	173706	238676	248112	255897	219817	269840	273090	28329.4		540	22954	22522.1	23710.8	26707.8	247247	234429	25718.2	27970.6	26953.4	27774	27992.4
	555	211084	220974	215435	219376	250411	239939	244641	32470.6	175492	241182	250790	257782	222049	272402	275976	29221.4		555	23735	23303.1	24504.8	27582.8	248490	235955	26572.2	28921.6	27864.4	28708	28902.4
	570	212271	222198	216552	220337	251865	241363	245972	33458.6	177150	243582	253198	259645	224237	274803	278670	30084.4		570	24539	24049.1	25310.8	28452.8	249744	237278	27414.2	29803.6	28717.4	29646	29825.4
	585	213379	223395	217629	221292	253167	242651	247334	34475.6	178792	245843	255448	261402	226271	277067	281296	30967.4		585	25347	24865.1	26099.8	29279.8	250933	238535	28298.2	30759.6	29662.4	30542	30732.4
	600	214342	224388	218508	222051	254318	243747	248433	35471.6	180250	247947	257702	262996	228165	279138	283716	31867.4		600	26129	25638.1	26902.8	30163.8	251976	239672	29124.2	31651.6	30529.4	31451	31684.4
B/D	time(s)	101	103	118	120	122	127	171	NTC	101	103	118	120	122	127	171	NTC		time(s)	A	A	B	B	121	121	non-B. pseudomallei	non-B. pseudomallei	non-B. pseudomallei	NTC	NTC
	120	11489.1	13402.5	12434.8	11902.2	11966.4	11355.5	10377.6	673.875	4144.25	7252.5	6230.25	5331	4247.25	5067.62	4836.12	581.375		120	297.625	420.5	418.375	560.375	18493.5	19086.2	798.25	809.75	728.125	747.375	545.125
	135	29397.1	33468.5	32184.8	32479.2	32652.4	30764.5	30013.6	1845.88	12873.2	22181.5	20070.2	17781	14477.2	17407.6	17152.1	1557.38		135	850.625	1296.5	1346.38	1585.38	39932.5	42508.2	1721.25	2037.75	1832.12	2071.38	1531.12
	150	46203.1	52045.5	50660.8	51944.2	52353.4	49221.5	48866.6	3074.88	21534.2	36906.5	33915.2	30347	24813.2	29886.6	29746.1	2508.38		150	1479.62	2176.5	2229.38	2651.38	58253.5	62784.2	2811.25	3229.75	2916.12	3298.38	2536.12
	165	61712.1	69046.5	67778.8	70255.2	70791.4	66453.5	66930.6	4268.88	30118.2	51435.5	47636.2	42933	35155.2	42461.6	42451.1	3490.38		165	2056.62	3029.5	3113.38	3619.38	73507.5	79915.2	3878.25	4372.75	3979.12	4542.38	3485.12
	180	76026.1	84433.5	83304.8	87331.2	87835.4	82457.5	83901.6	5394.88	38520.2	65523.5	61176.2	55466	45443.2	54982.6	55202.1	4501.38		180	2636.62	3879.5	3984.38	4595.38	86205.5	94481.2	4934.25	5484.75	4990.12	5773.38	4442.12
	195	88999.1	98363.5	97506.8	103159	103556	97170.5	99694.6	6530.88	46721.2	79130.5	74298.2	67751	55554.2	67375.6	67882.1	5454.38		195	3167.62	4648.5	4817.38	5522.38	96541.5	106450	6007.25	6558.75	5958.12	6904.38	5327.12
	210	100856	110916	110265	117740	118037	110656	114383	7670.88	54644.2	92213.5	87042.2	79773	65428.2	79490.6	80380.1	6360.38		210	3690.62	5429.5	5612.38	6440.38	105142	116413	7134.25	7596.75	6981.12	7990.38	6281.12
	225	111594	122062	121704	130965	131138	122794	127923	8800.88	62336.2	104846	99398.2	91549	75131.2	91470.6	92750.1	7388.38		225	4222.62	6217.5	6430.38	7315.38	112278	124781	8205.25	8677.75	7960.12	9074.38	7143.12
	240	121384	132044	131955	143038	142943	133818	140169	9910.88	69724.2	116808	111215	103010	84528.2	103066	104855	8311.38		240	4756.62	6996.5	7208.38	8142.38	118248	131809	9214.25	9735.75	8927.12	10101.4	8010.12
	255	130186	140994	141111	154079	153694	143740	151283	10964.9	76802.2	128106	122509	113951	93551.2	114241	116596	9267.38		255	5300.62	7784.5	8032.38	9056.38	123196	137774	10248.2	10761.8	9862.12	11147.4	8923.12
	270	138095	149056	149342	164121	163430	152762	161471	12043.9	83520.2	138850	133290	124576	102267	125047	127940	10189.4		270	5853.62	8583.5	8816.38	9923.38	127436	142898	11210.2	11746.8	10751.1	12195.4	9798.12
	285	145213	156252	156755	173170	172267	160922	170787	13128.9	89903.2	148960	143446	134719	110511	135375	138850	11123.4		285	6394.62	9396.5	9644.38	10791.4	131092	147197	12293.2	12798.8	11734.1	13231.4	10686.1
	300	151722	162776	163378	181476	180283	168268	179112	14191.9	96008.2	158382	153082	144390	118455	145287	149385	12029.4		300	6979.62	10219.5	10485.4	11714.4	134192	150923	13312.2	13793.8	12647.1	14311.4	11594.1
	315	157678	168484	169203	188932	187476	174848	186535	15273.9	101749	167260	162141	153627	125947	154728	159497	12982.4		315	7563.62	11075.5	11339.4	12622.4	136924	154231	14293.2	14802.8	13592.1	15398.4	12512.1
	330	162990	173756	174606	195680	193957	180856	193365	16276.9	107224	175562	170656	162317	133084	163694	169072	13887.4		330	8170.62	11935.5	12220.4	13583.4	139372	157111	15304.2	15791.8	14516.1	16509.4	13465.1
	345	167780	178412	179352	201852	199749	186200	199509	17293.9	112375	183338	178738	170618	139878	172183	178292	14876.4		345	8757.62	12825.5	13111.4	14509.4	141430	159742	16278.2	16760.8	15399.1	17627.4	14392.1
	360	172258	182752	183781	207515	205129	191130	205225	18319.9	117187	190622	186266	178433	146170	180151	186955	15762.4		360	9318.62	13646.5	13954.4	15401.4	143246	161864	17307.2	17780.8	16348.1	18700.4	15257.1
	375	176356	186656	187795	212774	210123	195646	210337	19380.9	121758	197342	193342	185848	152189	187710	195080	16699.4		375	9932.62	14511.5	14791.4	16400.4	144866	163910	18325.2	18804.8	17292.1	19764.4	16193.1
	390	180047	190284	191352	217524	214702	199708	215002	20433.9	125987	203610	199873	192791	157796	194785	202811	17563.4		390	10529.6	15375.5	15709.4	17296.4	146324	165827	19308.2	19755.8	18200.1	20913.4	17107.1
	405	183395	193516	194635	221834	218658	203452	219281	21410.9	130008	209496	206051	199331	163125	201504	210091	18505.4		405	11126.6	16251.5	16627.4	18286.4	147638	167374	20296.2	20758.8	19070.1	22005.4	18027.1
	420	186572	196516	197627	225779	222456	206804	223170	22425.9	133762	214962	211776	205473	168074	207800	216898	19418.4		420	11691.6	17073.5	17437.4	19171.4	148782	168843	21249.2	21713.8	20005.1	23070.4	18891.1
	435	189359	199300	200431	229393	226036	209948	226824	23386.9	137278	220088	217214	211228	172700	213682	223384	20296.4		435	12286.6	17946.5	18365.4	20128.4	149864	170163	22282.2	22665.8	20901.1	24186.4	19823.1
	450	192120	201894	203080	232861	229206	212952	230121	24420.9	140631	224916	222215	216677	177114	219263	229419	21201.4		450	12858.6	18774.5	19200.4	21038.4	150836	171342	23246.2	23672.8	21842.1	25227.4	20690.1
	465	194549	204182	205274	235971	232194	215578	233224	25439.9	143745	229384	226914	221688	181246	224485	235060	22114.4		465	13424.6	19613.5	20042.4	21948.4	151710	172398	24250.2	24642.8	22735.1	26297.4	21559.1
	480	196813	206348	207429	238877	234874	218148	236079	26397.9	146702	233524	231352	226594	185178	229264	240471	23009.4		480	14064.6	20471.5	20940.4	22917.4	152474	173353	25195.2	25621.8	23641.1	27401.4	22484.1
	495	198991	208386	209358	241671	237461	220438	238665	27395.9	149458	237434	235468	231074	188775	233896	245505	23870.4		495	14612.6	21310.5	21796.4	23788.4	153194	174258	26168.2	26556.8	24526.1	28449.4	23379.1
	510	200974	210300	211256	244140	239882	222610	241216	28421.9	152052	241066	239288	235293	192165	238160	250224	24755.4		510	15154.6	22099.5	22600.4	24684.4	153784	175056	27174.2	27530.8	25445.1	29456.4	24212.1
	525	202870	212152	213020	246472	242115	224612	243420	29425.9	154520	244564	242934	239248	195351	242232	254644	25621.4		525	15735.6	22929.5	23468.4	25587.4	154354	175800	28149.2	28519.8	26363.1	30515.4	25069.1
	540	204619	213646	214559	248703	244114	226384	245586	30418.9	156855	247830	246367	243016	198360	246113	258716	26475.4		540	16337.6	23748.5	24319.4	26483.4	154924	176506	29160.2	29503.8	27287.1	31601.4	25948.1
	555	206091	215138	216053	250657	246039	228162	247485	31374.9	159075	250824	249655	246572	201233	249742	262643	27400.4		555	16896.6	24584.5	25218.4	27415.4	155458	177134	30115.2	30471.8	28180.1	32616.4	26796.1
	570	207579	216538	217419	252512	247776	229718	249378	32372.9	161175	253598	252640	249960	203920	253086	266309	28281.4		570	17451.6	25395.5	25996.4	28305.4	155884	177731	31065.2	31412.8	29055.1	33676.4	27653.1
	585	209008	217772	218669	254412	249449	231276	251074	33349.9	163116	256312	255556	253053	206451	256209	269773	29149.4		585	18008.6	26208.5	26813.4	29219.4	156362	178292	32078.2	32400.8	29948.1	34698.4	28560.1
	600	210303	218976	219945	256070	251051	232718	252703	34380.9	164926	258850	258193	256041	208828	259184	273034	29983.4		600	18559.6	27017.5	27652.4	30050.4	156716	178759	33029.2	33356.8	30854.1	35700.4	29365.1

## Sheet: Figure 7
	A	LC1-RPA-based												LC2-RPA-based													RT-PCR
		time(s)	1	2	3	4	5	6	7	8	9	10		time(s)	1	2	3	4	5	6	7	8	9	10				1	2	3	4	5	6	7	8	9	10
		120	2294.88	1883.25	917.5	1716.25	546.5	1103.12	1033.25	1178	1425.88	613.75		120	1509.5	3195.62	601.5	1951	527	985.25	1466.88	6882.88	6765.25	4429.25			CT	D3	D5	D6	D7	D8	D9	E3	E4	E7	E8
		135	8480.88	6696.25	2898.5	6029.25	1428.5	3705.12	3692.25	4690	6537.88	2420.75		135	4363.5	9136.62	1700.5	5648	1610	2874.25	4272.88	18152.9	17266.2	12551.2			1	-173.756	-4.44097	-206.657	-190.174	-127.682	53.0966	-156.017	-121.991	-92.4276	-199.348
		150	14858.9	11563.2	4948.5	10422.2	2311.5	6350.12	6448.25	8301	11807.9	4344.75		150	7240.5	14984.6	2814.5	9388	2620	4783.25	7028.88	28961.9	27184.2	20443.2			2	-152.568	11.0241	-196.976	-134.17	-76.8449	53.4815	-172.163	-76.1319	-85.7716	-108.979
		165	21272.9	16406.2	6986.5	14811.2	3184.5	8986.12	9258.25	11986	17231.9	6377.75		165	10082.5	20751.6	3887.5	13014	3626	6614.25	9788.88	39351.9	36558.2	28183.2			3	-97.2435	46.5663	-179.527	-77.6147	11.1785	25.0355	-134.739	-69.0622	-41.1055	-153.682
		180	27723.9	21309.2	8997.5	19261.2	4048.5	11649.1	12048.2	15747	22709.9	8366.75		180	12913.5	26403.6	4954.5	16669	4633	8533.25	12539.9	49283.9	45455.2	35750.2			4	-67.2426	45.8841	-166.485	-70.6191	31.6383	38.235	-96.7793	-20.0981	-22.2774	-115.272
		195	34206.9	26137.2	11066.5	23686.2	4862.5	14333.1	14885.2	19510	28216.9	10428.8		195	15736.5	31961.6	6000.5	20289	5582	10410.2	15245.9	58802.9	53847.2	43149.2			5	-35.9866	56.5535	-88.274	-55.1671	4.43222	19.4678	-27.6519	-33.8308	-1.55093	-50.5922
		210	40670.9	31047.2	13116.5	28119.2	5699.5	17018.1	17735.2	23277	33676.9	12510.8		210	18547.5	37421.6	7065.5	23890	6593	12310.2	17988.9	67881.9	61738.2	50324.2			6	-24.7748	4.52276	-30.5248	4.63778	-20.821	22.9689	-0.308438	-4.73368	30.1594	-14.9816
		225	47159.9	35879.2	15155.5	32592.2	6596.5	19762.1	20607.2	27061	39122.9	14562.8		225	21320.5	42788.6	8087.5	27478	7572	14133.2	20680.9	76543.9	69231.2	57343.2			7	19.7574	-2.7287	3.28109	43.9369	-13.9064	12.0764	3.71827	7.682	-18.6391	21.7346
		240	53573.9	40700.2	17218.5	37033.2	7429.5	22483.1	23513.2	30871	44504.9	16679.8		240	24085.5	48042.6	9049.5	30956	8476	15949.2	23336.9	84821.9	76288.2	64193.2			8	13.2954	-10.5028	42.6524	27.2822	33.4096	-24.3536	16.2879	-13.5249	-29.0024	38.0597
		255	59893.9	45469.2	19279.5	41469.2	8240.5	25225.1	26404.2	34728	49859.9	18789.8		255	26856.5	53196.6	10054.5	34475	9396	17759.2	25975.9	92664.9	82891.2	70852.2			9	27.7086	-47.8448	72.8654	-20.6898	-3.11445	-30.1596	7.95413	44.4073	19.0331	5.77943
		270	66202.9	50237.2	21335.5	45853.2	9058.5	27958.1	29282.2	38575	55135.9	20935.8		270	29595.5	58189.6	11041.5	37962	10333	19560.2	28616.9	100132	89122.2	77243.2			10	-26.2312	-25.8739	62.6661	-14.6827	44.3152	25.4553	-39.3459	49.4177	4.94651	54.1068
		285	72456.9	54937.2	23349.5	50235.2	9860.5	30661.1	32185.2	42398	60338.9	23064.8		285	32287.5	63179.6	12064.5	41526	11309	21415.2	31229.9	107298	95001.2	83532.2			11	-65.3467	-1.69871	19.4941	-15.9598	44.8466	23.415	-90.3715	9.72064	24.4618	121.182
		300	78705.9	59614.2	25432.5	54642.2	10762.5	33503.1	35135.2	46244	65388.9	25199.8		300	35009.5	67951.6	13050.5	44908	12240	23224.2	33797.9	114051	100576	89608.2			12	-63.1992	-38.4415	-73.3972	4.45409	105.259	47.7455	-140.807	6.97871	-17.4739	133.708
		315	84857.9	64228.2	27464.5	58967.2	11551.5	36252.1	38056.2	50039	70408.9	27345.8		315	37693.5	72657.6	14004.5	48298	13112	25008.2	36346.9	120516	105858	95585.2			13	-44.9087	-49.7254	-140.602	31.0938	183.519	28.6415	-180.186	-50.0824	-40.7929	-0.393937
		330	91006.9	68805.2	29571.5	63260.2	12383.5	39017.1	41055.2	53871	75359.9	29560.8		330	40362.5	77235.6	14982.5	51676	10570	26849.2	38874.9	126640	110789	101286			14	-58.6157	-86.4441	-167.052	-43.9203	132.649	105.81	-203.77	-36.444	-94.572	-1.15239
		345	97051.9	73322.2	31685.5	67492.2	13152.5	41720.1	44022.2	57665	80190.9	31748.8		345	43042.5	81783.6	15962.5	55024	11514	28662.2	41319.9	132450	115417	106787			15	-11.9295	-74.2614	-144.193	-43.9859	88.128	68.3299	-116.272	-44.417	-103.862	-17.7143
		360	103017	77756.2	33763.5	71713.2	14012.5	44494.1	46980.2	61400	84907.9	33930.8		360	45681.5	86188.6	16972.5	58393	12474	30508.2	43806.9	137973	119768	112194			16	-8.9095	-64.5585	-124.254	27.9295	42.7364	49.7333	-121.937	-8.55813	-71.862	-54.6189
		375	108965	82214.2	35874.5	75947.2	14916.5	47312.1	49986.2	65117	89521.9	36073.8		375	48348.5	90521.6	17947.5	61690	13350	32285.2	46246.9	143212	123881	117408			17	26.2631	13.4449	-110.848	30.6849	42.837	-22.1296	-91.8333	5.83643	-151.412	-66.4692
		390	114816	86550.2	37983.5	80074.2	15774.5	50070.1	52991.2	68869	94051.9	38251.8		390	50954.5	94718.6	18886.5	64901	14234	34034.2	48666.9	148219	127790	122504			18	32.2812	33.5614	-67.764	15.0426	-50.6622	-99.2015	-31.3591	93.9275	-136.627	-146.098
		405	120573	90776.2	40125.5	84193.2	16623.5	52810.1	55998.2	72527	98473.9	40499.8		405	53584.5	98828.6	19841.5	68120	15135	35836.2	51019.9	152953	131427	127467			19	33.0532	38.7485	-69.3997	-21.8904	-107.585	-114.621	-4.47534	114.863	-122.538	-120.108
		420	126237	94943.2	42215.5	88235.2	17431.5	55527.1	58961.2	76171	102787	42661.8		420	56158.5	102833	20798.5	71319	15987	37628.2	53406.9	157405	134821	132125			20	4.1873	44.5851	-150.067	-22.6973	-82.1895	-109.501	-43.3059	95.3134	-56.555	-70.3741
		435	131804	99102.2	44334.5	92241.2	18256.5	58277.1	61951.2	79795	106983	44924.8		435	58727.5	106766	21783.5	74489	16893	39384.2	55780.9	161707	138064	136680			21	-18.4549	27.399	-117.352	-43.6382	-94.5471	-154.018	-88.919	60.3602	-81.6645	-22.9017
		450	137233	103157	46506.5	96247.2	19170.5	61035.1	64973.2	83366	111095	47069.8		450	61249.5	110566	22731.5	77649	17745	41158.2	58081.9	165760	141137	141102			22	-26.9354	-19.5803	-146.351	-43.9312	-50.6382	-174.38	-147.23	-27.5954	-164.226	43.4333
		465	142659	107155	48617.5	100199	19969.5	63768.1	67979.2	86967	115068	49297.8		465	63802.5	114284	23662.5	80696	18617	42893.2	60390.9	169610	144031	145388			23	-46.3936	-73.7978	-137.777	8.21759	-9.67707	-191.233	-239.776	-94.2383	-215.948	4.23034
		480	147992	111052	50797.5	104054	20800.5	66499.1	70967.2	90496	118929	51502.8		480	66305.5	117884	24637.5	83753	19447	44683.2	62673.9	173275	146795	149521			24	-60.3126	-100.392	-109.11	-68.4782	-11.4178	-125.588	-298.287	-102.393	-228.115	23.1641
		495	153132	114872	52903.5	107883	21565.5	69144.1	73915.2	94005	122727	53707.8		495	68807.5	121430	25562.5	86821	20315	46455.2	64911.9	176774	149435	153525			25	-49.9253	-102.963	-129.976	-76.6765	6.26477	-164.143	-282.171	-88.3315	-194.695	-12.1017
		510	158224	118585	55042.5	111615	22409.5	71840.1	76909.2	97481	126394	55867.8		510	71301.5	124929	26530.5	89893	21211	48211.2	66976.9	180147	151911	157359			26	-111.257	-84.3929	-97.4893	-101.049	25.7296	-186.534	-393.68	-89.0877	-214.564	-69.3513
		525	163224	122282	57188.5	115335	23223.5	74533.1	79864.2	100834	129912	58021.8		525	73709.5	128274	27470.5	92837	22068	49926.2	69139.9	183253	154233	161081			27	-149.359	-67.8934	-124.468	-124.207	48.2078	-201.221	-409.925	-78.6394	-244.077	-154.951
		540	168068	125873	59311.5	119020	24044.5	77224.1	82811.2	104249	133402	60228.8		540	76142.5	131538	28387.5	95719	22884	51649.2	71286.9	186305	156489	164738			28	-196.393	-58.7219	-139.872	-139.11	7.81084	-162.046	-400.966	-17.1654	-258.614	-304.741
		555	172846	129408	61418.5	122639	24854.5	79901.1	85742.2	107603	136818	62433.8		555	78540.5	134712	29313.5	98610	23747	53371.2	73364.9	189175	158619	168187			29	-225.548	-77.347	-172.39	-154.857	15.0339	-162.763	-447.222	2.23262	-273.777	-303.684
		570	177514	132877	63565.5	126119	25650.5	82480.1	88676.2	110930	140042	64576.8		570	80935.5	137870	30247.5	101462	24609	55084.2	75455.9	191934	160596	171597			30	-235.106	-134.585	-217.075	-121.478	-15.8504	-196.082	-464.37	27.1674	-224.284	-363.54
		585	182035	136205	65694.5	129551	26470.5	85100.1	91513.2	114148	143244	66769.8		585	83336.5	140911	31199.5	104342	25510	56835.2	77499.9	194513	162501	174795			31	-224.367	-149.007	-185.57	-101.464	-78.4282	-224.2	-386.803	38.6086	-286.755	-307.812
		600	186487	139490	67727.5	132983	27271.5	87686.1	94415.2	117379	146319	68914.8		600	85651.5	143856	32114.5	107142	26352	58550.2	79525.9	197050	164323	177950			32	-236.72	-164.542	-242.621	-71.0455	-116.457	-271.949	-274.265	-44.5939	-370.486	-192.067
																											33	-264.309	-225.729	-254.915	-64.9749	-160.416	-300.552	-216.686	8.88174	-372.978	-177.089
																											34	-224.389	-210.992	-210.528	-131.347	-191.451	-255.821	-164.392	11.4145	-414.523	-144.107
																											35	-202.72	-184.033	-191.627	-138.062	-213.415	-272.489	-138.54	-1.0816	-396.844	-172.669
																											36	-167.925	-128.206	-172.007	-162.432	-234.081	-279.086	-136.833	-43.0426	-413.677	-109.97
																											37	-191.233	-77.2267	-181.69	-136.505	-239.141	-256.975	-154.806	-33.6814	-326.581	-156.406
																											38	-187.18	19.6948	-195.211	-74.0895	-209.263	-211.354	-173.871	-19.6775	-247.851	-189.504
																											39	-173.13	105.569	-231.302	11.605	-214.152	-230.108	-233.161	35.6138	-62.6181	-177.015
																											40	-163.121	276.459	-269.327	124.14	-229.515	-224.72	-290.093	195.365	167.47	-262.266
																											41	-171.256	458.55	-312.87	271.647	-220.4	-262.519	-321.693	357.578	347.651	-232.35
																											42	-223.49	586.957	-389.155	405.797	-195.571	-295.109	-343.438	478.418	501.332	-213.626
																											43	-278.241	621.303	-385.518	506.565	-182.82	-309.369	-395.739	624.474	640.143	-195.331
																											44	-272.072	680.774	-338.88	616.503	-161.332	-294.912	-409.948	658.414	681.348	-201.104
																											45	-294.502	681.832	-309.31	719.543	-168.345	-317.012	-415.142	640.457	741.011	-157.532
		LC1-RPA-based												LC2-RPA-based													RT-PCR
	B	time(s)	1	2	3	4	5	6	7	8	9	10		time(s)	1	2	3	4	5	6	7	8	9	10				1	2	3	4	5	6	7	8	9	10
		120	515.875	475.875	997.125	551.25	499	529.375	521.75	628.125	424.5	514.625		120	448.75	97.75	745.75	584.875	485.875	954.5	883.625	2401.88	425.5	457			CT	D3	D5	D6	D7	D8	D9	E3	E4	E7	E8
		135	1464.88	1366.88	3882.12	1505.25	1398	1761.38	1594.75	2142.12	1236.5	1671.62		135	1233.75	917.75	2201.75	1669.88	1441.88	2911.5	2672.62	7066.88	1279.5	1320			1	0.596561	-56.5526	-94.8769	-6.83509	65.2951	-47.3344	87.8332	-99.9538	-25.286	188.615
		150	2412.88	2225.88	6841.12	2499.25	2324	3031.38	2728.75	3652.12	2060.5	2833.62		150	2020.75	1701.75	3674.75	2780.88	2338.88	4893.5	4417.62	11656.9	2140.5	2197			2	38.0107	-97.9205	-77.26	-12.8335	47.2561	1.64798	65.2635	-36.3378	-45.1851	147.155
		165	3319.88	3070.88	9857.12	3487.25	3178	4314.38	3837.75	5148.12	2869.5	4023.62		165	2799.75	2462.75	5108.75	3873.88	3271.88	6878.5	6258.62	16196.9	2949.5	3009			3	52.7695	-75.1449	-38.6234	-49.6353	34.5726	-6.30326	72.9905	14.6855	-43.8038	84.3963
		180	4218.88	3938.88	12966.1	4436.25	4071	5601.38	4973.75	6703.12	3605.5	5238.62		180	3581.75	3266.75	6556.75	4969.88	4138.88	8836.5	8046.62	20657.9	3777.5	3832			4	80.7322	-57.0425	9.83627	-68.9908	17.4652	29.6676	21.0478	37.7839	-4.21012	37.0043
		195	5103.88	4751.88	16102.1	5376.25	4952	6923.38	6097.75	8207.12	4423.5	6470.62		195	4343.75	4040.75	8007.75	6063.88	5025.88	10813.5	9819.62	25075.9	4593.5	4656			5	64.5717	-52.846	30.0074	-92.2912	11.4208	41.5004	21.7373	41.9784	33.1082	-8.70523
		210	5985.88	5624.88	19285.1	6328.25	5809	8250.38	7228.75	9758.12	5178.5	7707.62		210	5109.75	4821.75	9434.75	7141.88	5938.88	12825.5	11650.6	29391.9	5470.5	5472			6	-4.22098	-14.6446	42.0567	-24.8369	-5.71063	-10.3598	-15.1443	48.6919	41.6396	-5.04166
		225	6869.88	6463.88	22487.1	7256.25	6682	9603.38	8395.75	11324.1	5944.5	8938.62		225	5873.75	5564.75	10878.8	8217.88	6788.88	14808.5	13410.6	33691.9	6335.5	6331			7	-63.7284	36.4283	3.36113	29.6387	-5.01085	-34.8564	-23.7677	4.53142	-11.0799	1.18917
		240	7660.88	7361.88	25735.1	8232.25	7577	10974.4	9549.75	12906.1	6733.5	10166.6		240	6633.75	6352.75	12351.8	9314.88	7703.88	16795.5	15230.6	37883.9	7180.5	7163			8	-1.31252	-4.77774	-15.4651	54.0435	24.0081	-46.8183	15.4743	-33.674	-15.9179	39.2659
		255	8553.88	8209.88	28947.1	9170.25	8487	12374.4	10736.8	14478.1	7503.5	11417.6		255	7427.75	7168.75	13814.8	10419.9	8580.88	18782.5	17039.6	42010.9	7992.5	7936			9	4.69027	35.84	-59.9601	33.4459	-24.7074	50.5341	1.70032	-61.5277	-47.75	-26.7082
		270	9418.88	9054.88	32221.1	10109.2	9361	13747.4	11901.8	16040.1	8284.5	12711.6		270	8217.75	7936.75	15316.8	11586.9	9496.88	20822.5	18922.6	46036.9	8866.5	8768			10	-74.6734	15.4284	-36.4147	50.0744	-15.5163	96.0022	51.9698	-83.2172	-78.4376	25.8137
		285	10237.9	9892.88	35461.1	11005.2	10221	15121.4	13072.8	17623.1	9032.5	13947.6		285	8948.75	8711.75	16782.8	12699.9	10361.9	22803.5	20731.6	49971.9	9675.5	9577			11	-94.3722	-3.28852	-6.45546	34.0757	14.6901	94.1325	67.2469	-45.5703	-48.1385	57.0321
		300	11088.9	10784.9	38735.1	11986.2	11115	16515.4	14237.8	19234.1	9815.5	15211.6		300	9704.75	9463.75	18197.8	13736.9	11203.9	24779.5	22511.6	53879.9	10551.5	10436			12	-113.376	-65.0374	74.7604	46.3066	-2.28609	138.293	25.5388	-9.92289	-27.7199	36.4091
		315	11939.9	11665.9	42050.1	12961.2	12004	17947.4	15446.8	20823.1	10577.5	16467.6		315	10490.8	10255.8	19714.8	14851.9	12103.9	26805.5	24358.6	57653.9	11351.5	11230			13	-103.587	29.4349	122.179	35.4469	35.1062	117.243	8.72637	21.4036	12.731	70.5418
		330	12762.9	12520.9	45328.1	13861.2	12921	19337.4	16674.8	22434.1	11335.5	17737.6		330	11253.8	11025.8	21171.8	15962.9	12962.9	28804.5	26182.6	61352.9	12161.5	12050			14	-77.1183	40.9747	164.616	-19.7788	5.59954	142.756	-2.30341	-56.5978	51.9317	123.59
		345	13611.9	13366.9	48613.1	14806.2	13739	20745.4	17832.8	24064.1	12116.5	19000.6		345	12036.8	11840.8	22737.8	17114.9	13876.9	30879.5	28035.6	64938.9	13004.5	12859			15	-87.6237	73.1405	179.887	-53.9783	28.2177	60.9236	17.9267	-96.7683	19.6904	121.726
		360	14392.9	14206.9	51912.1	15752.2	14597	22148.4	19007.8	25667.1	12867.5	20302.6		360	12787.8	12599.8	24181.8	18217.9	14738.9	32875.5	29800.6	68496.9	13829.5	13716			16	-102.358	96.6989	197.456	-28.6135	27.413	-35.1188	-58.5463	-96.3914	-19.678	137.247
		375	15211.9	15056.9	55164.1	16665.2	15472	23593.4	20232.8	27305.1	13625.5	21590.6		375	13573.8	13365.8	25638.8	19316.9	15564.9	34810.5	31646.6	71966.9	14702.5	14573			17	-88.8417	123.17	121.366	-38.8478	15.5911	-41.8367	-69.5531	-82.8196	-86.9874	122.422
		390	16030.9	15946.9	58459.1	17607.2	16394	25069.4	21452.8	28945.1	14390.5	22857.6		390	14365.8	14148.8	27144.8	20447.9	16456.9	36866.5	33466.6	75309.9	15485.5	15382			18	-49.4551	92.2094	46.5353	-90.24	-61.7039	-33.8242	-107.588	-112.756	-78.4537	150.527
		405	16856.9	16775.9	61742.1	18515.2	17255	26493.4	22640.8	30571.1	15149.5	24158.6		405	15121.8	14950.8	28664.8	21560.9	17354.9	38893.5	35276.6	78613.9	16316.5	16202			19	-63.536	65.5807	-33.7643	-153.052	-136.066	12.7242	-139.54	-96.0834	-113.708	86.7383
		420	17679.9	17650.9	64928.1	19399.2	18089	27897.4	23837.8	32181.1	15933.5	25448.6		420	15934.8	15758.8	30169.8	22722.9	18276.9	40946.5	37120.6	81788.9	17150.5	17037			20	-170.132	21.9494	-61.0491	-149.446	-193.343	-33.8417	-181.947	-144.314	-109.233	146.728
		435	18484.9	18481.9	68194.1	20320.2	19005	29322.4	25056.8	33826.1	16652.5	26748.6		435	16681.8	16534.8	31650.8	23828.9	19136.9	42936.5	38941.6	84915.9	17980.5	17859			21	-190.447	-80.6688	-78.4758	-147.228	-172.855	-51.0891	-194.544	-99.6711	-127.395	73.3343
		450	19332.9	19374.9	71449.1	21267.2	19857	30755.4	26263.8	35475.1	17381.5	27996.6		450	17430.8	17291.8	33123.8	24914.9	19989.9	44887.5	40720.6	87987.9	18853.5	18738			22	-267.102	-114.118	-46.4588	-114.581	-245.805	1.87759	-255.749	5.62314	-140.569	5.55373
		465	20147.9	20244.9	74662.1	22221.2	20804	32263.4	27523.8	37120.1	18131.5	29285.6		465	18205.8	18082.8	34632.8	26045.9	20863.9	46873.5	42508.6	90947.9	19677.5	19570			23	-269.417	-36.0316	-79.7792	-118.677	-245.378	49.9699	-263.244	0.320849	-139.707	36.4688
		480	20935.9	21092.9	77884.1	23115.2	21652	33685.4	28724.8	38752.1	18885.5	30587.6		480	19011.8	18887.8	36129.8	27171.9	21724.9	48915.5	44320.6	93774.9	20491.5	20378			24	-246.85	-49.5199	-81.8042	-177.413	-247.749	116.112	-220.748	-58.8869	-157.827	-25.0557
		495	21751.9	21918.9	81055.1	23977.2	22496	35103.4	29922.8	40393.1	19661.5	31901.6		495	19792.8	19716.8	37676.8	28381.9	22657.9	50940.5	46190.6	96607.9	21312.5	21217			25	-167.392	-62.2471	-62.9626	-160.058	-195.847	93.6995	-197.337	-17.1719	-199.128	-70.517
		510	22544.9	22764.9	84232.1	24903.2	23361	36569.4	31117.8	42021.1	20410.5	33219.6		510	20559.8	20489.8	39130.8	29480.9	23496.9	52932.5	47955.6	99306.9	22160.5	22071			26	-131.065	-47.5364	-31.3064	-172.665	-180.631	87.3862	-167.534	52.1325	-130.052	-89.5795
		525	23408.9	23661.9	87377.1	25825.2	24230	38046.4	32378.8	43681.1	21155.5	34495.6		525	21307.8	21260.8	40594.8	30553.9	24345.9	54883.5	49738.6	101973	23038.5	22932			27	-84.818	8.16161	-72.0051	-190.951	-192.685	97.8523	-79.6773	146.294	-93.5699	-107.302
		540	24222.9	24514.9	90558.1	26785.2	25141	39519.4	33635.8	45364.1	21915.5	35765.6		540	22093.8	22063.8	42069.8	31753.9	25225.9	56884.5	51536.6	104533	23843.5	23739			28	-65.2854	34.0578	-97.4442	-239.61	-189.12	145.483	-67.9534	131.469	-52.5697	-120.467
		555	24988.9	25338.9	93669.1	27659.2	26020	40965.4	34899.8	46979.1	22672.5	37090.6		555	22895.8	22829.8	43593.8	32873.9	26135.9	58869.5	53324.6	107025	24658.5	24589			29	3.40005	60.6319	-92.4014	-204.728	-195.849	110.52	-81.847	157.351	-44.9093	-97.3916
		570	25807.9	26205.9	96766.1	28589.2	26877	42430.4	36134.8	48626.1	23447.5	38400.6		570	23675.8	23686.8	45081.8	34060.9	27009.9	60884.5	55138.6	109449	25486.5	25411			30	-26.2728	64.918	-143.039	-123.755	-222.192	36.8272	-70.6149	23.6215	-44.2818	-26.5841
		585	26636.9	27045.9	99791.1	29456.2	27693	43820.4	37314.8	50272.1	24153.5	39714.6		585	24435.8	24446.8	46573.8	35161.9	27876.9	62824.5	56883.6	111829	26342.5	26248			31	-36.6011	3.22379	-137.08	-160.417	-194.424	15.7595	-116.986	12.0148	-134.876	-64.7597
		600	27452.9	27936.9	102854	30380.2	28588	45298.4	38549.8	51925.1	24904.5	40984.6		600	25216.8	25262.8	48036.8	36305.9	28808.9	64793.5	58644.6	114127	27211.5	27137			32	-94.5537	28.2365	-115.363	-134.997	-225.467	6.47864	-185.65	-9.09319	-163.589	-24.0789
																											33	-72.6309	36.9116	-119.618	-132.808	-200.457	76.3297	-176.408	-143.563	-214.254	-38.6665
																											34	-79.1083	15.9576	-136.177	-158.788	-164.864	120.91	-179.784	-170.24	-232.737	-106.748
																											35	-78.2138	-34.4265	-141.561	-72.107	-165.873	77.8889	-157.35	-156.332	-231.423	-107.465
																											36	-126.715	-72.4617	-137.778	-56.1979	-218.645	63.6899	-91.7368	-118.377	-219.598	-105.728
																											37	-125.062	-70.2727	-176.097	-98.5827	-251.56	93.9576	-38.1967	-85.141	-254.514	-155.133
																											38	-148.148	-193.486	-162.357	-124.991	-298.382	114.612	-83.5822	-153.508	-259.655	-204.18
																											39	-124.611	-202.592	-128.423	-68.8093	-386.898	89.971	-97.7952	-159.575	-255.863	-225.132
																											40	-203.332	-214.11	-130.168	-32.0009	-377.361	88.0466	-86.1862	-171.458	-240.781	-212.3
																											41	-228.561	-197.418	-65.6655	-78.8883	-339.879	77.539	-157.065	-157.645	-266.803	-225.159
																											42	-210.223	-132.879	-25.7212	-53.6744	-268.309	71.0988	-157.033	-191.421	-260.687	-158.093
																											43	-163.666	-85.9105	43.8696	-61.982	-205.847	85.394	-104.265	-265.007	-274.374	-161.35
																											44	-156.716	-9.15355	75.7292	-90.3559	-139.06	48.3954	-86.8895	-295.194	-249.798	-129.267
																											45	-131.211	23.782	113.366	-42.5041	-92.7041	-7.84715	-60.0149	-335.684	-244.378	-86.4928

## Sheet: Figure S2
		Genomic DNA
	CT	1ng		100pg		10pg		1pg		100fg		NTC
	1	2.64e-14	4.99e-15	1.68e-19	4.68e-21	1.08e-22	3.11e-24	1.01e-27	2.26e-34	1.62e-39	1.66e-39	1.55e-05	1.55e-05
	2	3.12e-11	8.32e-12	1.67e-15	9.12e-17	3.67e-18	1.97e-19	2.34e-22	9.68e-28	5.43e-32	5.56e-32	1.55e-05	1.55e-05
	3	1.96e-09	6.38e-10	3.65e-13	2.95e-14	1.64e-15	1.27e-16	3.22e-19	7.33e-24	1.37e-27	1.41e-27	1.55e-05	1.55e-05
	4	3.7e-08	1.39e-08	1.67e-11	1.78e-12	1.25e-13	1.24e-14	5.43e-17	4.14e-21	1.82e-24	1.87e-24	1.55e-05	1.55e-05
	5	3.61e-07	1.51e-07	3.23e-10	4.27e-11	3.59e-12	4.37e-13	2.9e-15	5.65e-19	4.82e-22	4.94e-22	1.55e-05	1.55e-05
	6	2.32e-06	1.06e-06	3.63e-09	5.74e-10	5.58e-11	8.01e-12	7.48e-14	3.13e-17	4.6e-20	4.71e-20	1.55e-05	1.55e-05
	7	1.12e-05	5.53e-06	2.81e-08	5.16e-09	5.68e-10	9.36e-11	1.17e-12	9.35e-16	2.17e-18	2.22e-18	1.55e-05	1.55e-05
	8	4.38e-05	2.31e-05	1.66e-07	3.46e-08	4.24e-09	7.88e-10	1.26e-11	1.77e-14	6.11e-17	6.26e-17	1.55e-05	1.55e-05
	9	0.000145658	8.15e-05	7.92e-07	1.85e-07	2.5e-08	5.16e-09	1.03e-10	2.37e-13	1.16e-15	1.19e-15	1.55e-05	1.55e-05
	10	0.000427042	0.000251678	3.21e-06	8.32e-07	1.22e-07	2.77e-08	6.74e-10	2.42e-12	1.62e-14	1.66e-14	1.55e-05	1.55e-05
	11	0.00112992	0.000697981	1.14e-05	3.24e-06	5.12e-07	1.27e-07	3.68e-09	1.97e-11	1.75e-13	1.8e-13	1.55e-05	1.55e-05
	12	0.00274678	0.0017712	3.61e-05	1.12e-05	1.9e-06	5.07e-07	1.74e-08	1.34e-10	1.54e-12	1.58e-12	1.55e-05	1.55e-05
	13	0.00621865	0.00417152	0.000104639	3.5e-05	6.32e-06	1.82e-06	7.24e-08	7.82e-10	1.14e-11	1.17e-11	1.55e-05	1.55e-05
	14	0.0132508	0.0092199	0.000279977	0.000100608	1.93e-05	5.93e-06	2.71e-07	4e-09	7.28e-11	7.46e-11	1.55e-05	1.55e-05
	15	0.0267966	0.0192914	0.000699919	0.000268906	5.45e-05	1.78e-05	9.28e-07	1.83e-08	4.09e-10	4.19e-10	1.55e-05	1.55e-05
	16	0.0517753	0.038482	0.00164923	0.00067453	0.000144008	4.99e-05	2.93e-06	7.57e-08	2.05e-09	2.1e-09	1.55e-05	1.55e-05
	17	0.0961019	0.0736031	0.00368922	0.00160022	0.00035867	0.000131125	8.64e-06	2.88e-07	9.34e-09	9.57e-09	1.55e-05	1.55e-05
	18	0.172124	0.135616	0.0078811	0.00361326	0.000847896	0.000326297	2.39e-05	1.01e-06	3.9e-08	3.99e-08	1.55e-05	1.55e-05
	19	0.298565	0.241646	0.0161582	0.00780692	0.00191329	0.00077291	6.27e-05	3.34e-06	1.51e-07	1.54e-07	1.55e-05	1.55e-05
	20	0.503053	0.417698	0.0319278	0.0162134	0.00414075	0.00175157	0.000156549	1.03e-05	5.43e-07	5.56e-07	1.55e-05	1.55e-05
	21	0.825277	0.702202	0.0610171	0.0324894	0.00862986	0.003814	0.000373566	3.03e-05	1.84e-06	1.88e-06	1.55e-05	1.55e-05
	22	1.32067	1.15034	0.113121	0.0630223	0.0173807	0.00800936	0.000856068	8.43e-05	5.88e-06	6.03e-06	1.55e-05	1.55e-05
	23	2.06428	1.83892	0.203958	0.118668	0.0339294	0.0162731	0.00189075	0.000224484	1.79e-05	1.83e-05	1.55e-05	1.55e-05
	24	3.154	2.87102	0.35839	0.2174	0.0643648	0.0320772	0.00403745	0.000573244	5.18e-05	5.31e-05	1.55e-05	1.55e-05
	25	4.71183	4.37878	0.614771	0.388241	0.118918	0.0614921	0.00835826	0.00140886	0.000143684	0.000147286	1.55e-05	1.55e-05
	26	6.88064	6.52159	1.03075	0.67684	0.214381	0.114876	0.0168153	0.00334247	0.000383037	0.000392637	1.55e-05	1.55e-05
	27	9.81377	9.47583	1.69043	1.15301	0.377681	0.209499	0.0329454	0.00767524	0.000983998	0.00100865	1.55e-05	1.55e-05
	28	13.6545	13.4118	2.7123	1.92002	0.650979	0.373491	0.0629771	0.0170983	0.00244251	0.00250365	1.55e-05	1.55e-05
	29	18.5046	18.4561	4.25575	3.12444	1.09858	0.651574	0.117641	0.037029	0.00587217	0.00601884	1.55e-05	1.55e-05
	30	24.3869	24.6439	6.52218	4.96282	1.81556	1.11296	0.21503	0.0780945	0.0137024	0.014043	1.55e-05	1.55e-05
	31	31.2124	31.8753	9.74355	7.678	2.93715	1.86136	0.384988	0.160625	0.0310904	0.0318545	1.55e-05	1.55e-05
	32	38.7674	39.8982	14.1495	11.5334	4.6458	3.04576	0.675601	0.322525	0.0686969	0.0703444	1.55e-05	1.55e-05
	33	46.7334	48.3341	19.9076	16.7532	7.16952	4.86815	1.16229	0.632508	0.147979	0.151343	1.55e-05	1.55e-05
	34	54.7393	56.7471	27.0431	23.429	10.7612	7.57963	1.95944	1.21095	0.310887	0.317157	1.55e-05	1.55e-05
	35	62.428	64.7303	35.3682	31.4193	15.6468	11.4513	3.23293	2.25926	0.636599	0.646199	1.55e-05	1.55e-05
	36	69.5142	71.976	44.4667	40.3059	21.9401	16.7057	5.20815	4.09175	1.26747	1.27428	1.55e-05	1.55e-05
	37	75.8159	78.3071	53.765	49.46	29.5442	23.4098	8.16214	7.14581	2.44063	2.41086	1.55e-05	1.55e-05
	38	81.2554	83.6697	62.6702	58.2113	38.0963	31.3671	12.3815	11.9134	4.50175	4.31437	1.55e-05	1.55e-05
	39	85.8398	88.1029	70.7104	66.0292	47.012	40.0855	18.0698	18.7214	7.83697	7.16537	1.55e-05	1.55e-05
	40	89.6329	91.7014	77.6122	72.6238	55.6358	48.8784	25.2143	27.3853	12.6401	10.839	1.55e-05	1.55e-05
	41	92.7284	94.5841	83.3001	77.9386	63.4211	57.0694	33.4776	37.0088	18.5787	14.7953	1.55e-05	1.55e-05
	42	95.2301	96.8727	87.843	82.0782	70.045	64.1801	42.2143	46.2758	24.7377	18.3433	1.55e-05	1.55e-05
	43	97.2386	98.6795	91.3896	85.2257	75.4182	70.004	50.6546	54.0999	30.1076	21.0605	1.55e-05	1.55e-05
	44	98.8447	100.101	94.115	87.5807	79.6218	74.5644	58.1566	60.0382	34.1546	22.9132	1.55e-05	1.55e-05
	45	100.126	101.219	96.188	89.3256	82.8262	78.021	64.3688	64.2122	36.8996	24.0858	1.55e-05	1.55e-05
