# Supplementary material for: Detection of Burkholderia pseudomallei with CRISPR-Cas12a based on specific sequence tags
Source: Front Public Health. 2023 Apr 28;11:1153352. doi: 10.3389/fpubh.2023.1153352 (PMC10211466; doi:10.3389/fpubh.2023.1153352)
Supplement: Supplementary file 3 [file table_2.xlsx]

## Sheet: Supplementary Table S1
Supplementary Table S1. Information of the genome assembly of 13 newly sequenced B. pseudomallei strains and 9 newly sequenced B. mallei.
SRA accession	Strain ID	Contig Number	Contig Total length/bp	Contig N50/bp	GC Content/%	Strain
SRR23325571	Bm_12_S1	237	5667556	51276	68.7	Burkholderia mallei
SRR23325566	Bm_17_S2	223	5563036	53857	68.73	Burkholderia mallei
SRR23325569	Bm_20_S3	249	5584769	52557	68.68	Burkholderia mallei
SRR23325573	Bm_21_S4	240	5685012	51493	68.72	Burkholderia mallei
SRR23325570	Bm_23_S5	227	5658765	51531	68.71	Burkholderia mallei
SRR23325574	Bm_24_S6	230	5687508	52952	68.71	Burkholderia mallei
SRR23325572	Bm_28_S7	232	5677497	56469	68.7	Burkholderia mallei
SRR23325567	Bm_29_S8	233	5581572	57601	68.68	Burkholderia mallei
SRR23325575	Bm_BX_S19	420	5682226	31331	68.7	Burkholderia mallei
SRR23325568	BP_101_S9	173	7179750	124132	68.2	Burkholderia pseudomallei
SRR23325576	BP_104_S12	180	7021281	125139	68.27	Burkholderia pseudomallei
SRR23325580	BP_118_S13	209	7248148	123850	68.01	Burkholderia pseudomallei
SRR23325564	BP_120_S14	159	7145476	102681	68.22	Burkholderia pseudomallei
SRR23325579	BP_121_S15	161	7251960	112089	68.12	Burkholderia pseudomallei
SRR23325578	BP_122_S16	138	7036896	126615	68.28	Burkholderia pseudomallei
SRR23325562	BP_127_S17	150	7082760	109507	68.24	Burkholderia pseudomallei
SRR23325561	BP_145A_S21	175	7065793	135056	68.26	Burkholderia pseudomallei
SRR23325560	BP_145B_S22	165	7063051	133926	68.26	Burkholderia pseudomallei
SRR23325565	BP_171_S18	212	7142535	103470	68.19	Burkholderia pseudomallei
SRR23325563	BP_6_S20	165	7100544	118423	68.24	Burkholderia pseudomallei
SRR23325559	BP_S10	156	7043501	154357	68.3	Burkholderia pseudomallei
SRR23325577	BP_S11	185	7029018	100117	68.26	Burkholderia pseudomallei

## Sheet: Supplementary Table S2
Supplementary Table S2. an in-house Perl script.
#!/usr/bin/perl -w use strict; open IN,$ARGV[0] or die; while (<IN>){ chomp; if (/^Gene/){print "$_\n";next;} my @t=split; my $sign=1; for (my $i=1;$i<=$#t;$i++){ if ($t[$i]!=1){$sign=0;} } if ($sign==1){print "$_\n";} }

## Sheet: Supplementary Table S3
Supplementary Table S3. The alignment results of published primers and probes by NCBI-BLAST.
Reference or source	Name		Sequence (5’-3’)	Species	note	Query Cover	Per.Ident
This study	LC1-F2		CGGGTTTCCAGAAGGGCTGCAAGCACCAAAT	B. pseudomallei		90-100%	1
				Other species		≤73%	1
	LC1-R3		TGCAATGTCTTACAACAAGCCATGCCGTCATCTTC	B. pseudomallei		1	1
	LC1- P		TCGCATCCGCCGACCGATTTGATGTTAATGTCGTTACGAAAGACGAGCA	B. pseudomallei		1	1
	LC2-F4		AGGCTCGAACAACGTCGGCTTCCCAGGATT	B. pseudomallei		90-100%	1
				Other species		≤73%	1
	LC2-R4		ACAATGAATTCGTCGGCACGCGCCAGCCAA	B. pseudomallei		90-100%	1
				Other species		≤73%	1
	LC2- P		TTCATATCGAACTTAACTGATTCAGAGAAATACTCAATCTCGGAAAATA	B. pseudomallei		1	1
[8]	OPQ-02		TCTGTCGGTC	--	No significant similarity found
	OPQ-16		AGTGCAGCCA	--
[9]	F229		CGCAAGCGAAAGTATCAAGA	B. pseudomallei		80%-100%	1
				B. mallei		1	1
				Other species		80-95%	1
	R1908		TTTACAGCCGATAAGCGTGAG	B. pseudomallei		1	1
				B. mallei		1	1
				Other species		76-100%	1
	F8		AGTTTGATCCTGGCTCAG	B. pseudomallei	Only three	1	1
				B. mallei	Only one	1	1
				Other species		88-100%	1
	R1492		ACCTTGTTACGACTT	--	No significant similarity found
[10]	ace-up		GAATCGCCTTCACCATGTC	B. pseudomallei		1	1
				B. mallei		1	1
				Other species		84-100%	1
	ace-dn		CCGCGCTTCTCAAAACGATA	B. pseudomallei		0.9	1
				B. mallei		0.9	1
				Other species		80-95%	1
	gltB-up		ACGCTCGCGATCGCGATGAA	B. pseudomallei		1	1
				B. mallei
				Other species		80-100%	1
	gltB-dn		TTCAGCAGGAGCGTCTGCTG	B. pseudomallei		1	1
				B. mallei
				Other species		80-100%	1
	gmhD-up		GCAGTTCCTGTATGCGTA	B. pseudomallei		0.94	1
				B. mallei
				Other species		88-100%	1
	gmhD-dn		GAAGCACTGGTACTTGCC	B. pseudomallei		1	1
				B. mallei
				Other species		88-100%	1
	lepA-up		CATATTCGCAATTTCTCGATC	B. pseudomallei		1	1
				B. mallei
				Other species		76%-100%	1
	lepA-dn		CACGAGCATCACGACGCCG	B. pseudomallei		1	1
				B. mallei
				Other species		84%-100%	1
	lipA-up		GGCACCGCGACGTTCATG	B. pseudomallei		1	1
				B. mallei
				Other species		88%-100%	1
	lipA-dn		GACCATCAGGCCCGATTTCG	B. pseudomallei		1	1
				B. mallei
				Other species		80%-100%	1
	narK-up		CTACTCGTGCGCTGGGAT	B. pseudomallei		1	1
				B. mallei
				Other species		88%-100%	1
	narK-dn		GACGATGACGGCACCCAC	Other species		88%-100%	1
	ndh-up		AGTCGCGACGTTCTACAC	B. pseudomallei		1	1
				B. mallei
				Other species		88%-100%	1
	ndh-dn		CGAGTTGCAGACGAGATAT	B. pseudomallei		0.94	1
				B. mallei
				Other species		84-100%	1
[11]	Forward primer		GCCCTTGTCGAATGGCAGT	B. pseudomallei		1	1
				B. mallei		1	1
				Other species		84-94%	1
	Reverse primer		AAGGCTATCGACCGCGATG	B. pseudomallei		1	1
				B. mallei		1	1
				Other species(non-Burkholderia)		84-100%	1
[12]	orf11	PM122	ATCGCCAAATGCCGGGTTTC	B. pseudomallei		0.8	1
				Other species(non-Burkholderia)		0.8	1
	orf13	orf11R	CAAATGGCCATCGTGATGTTC	B. pseudomallei		1	1
				Other species		76%-95%	1
		orf11pro	TCGGCGAACGCGATTTGATCGTTC	B. pseudomallei		1	1
				B. mallei		0.66	1
				Other species		66%-79%	1
		orf13f	CACCGGCAGTGATGAGCCAC	B. pseudomallei		80%-100%	1
				B. mallei		1	1
				Other species(non-Burkholderia)		80-95%	1
		orf13r	ATGCTCCGGCCTGACAAACG	B. pseudomallei		1	1
				B. mallei		1	1
				Other species		80-95%	1
		orf13pro	ACGCCCGTCGAAGCCCGAATC	B. pseudomallei		1	1
				B. mallei		1	1
				Other species		76-90%	1
	BpSCU2	SCU2F	CTCGAGCTCGTGAAGATGAT	B. pseudomallei		80%-100%	1
				B. mallei		80%-100%	1
				Other species		80%-100%	1
		SCU2R	ACGCGTGCGATCTTGTAATC	B. pseudomallei		1	1
				B. mallei		1	1
				Other species		80%-95%	1
		SCU2pro	ATGCCACGCACGCGAGCACGA	B. pseudomallei		76%-100%	1
				B. mallei		76%-100%	1
				Other species		76%-100%	1
[13]	BpTT4176F		CGTCTCTATACTGTCGAGCAATCG	B. pseudomallei		1	1
				Other species(non-Burkholderia)		66%-87%	1
	BpTT4290R		CGTGCACACCGGTCAGTATC	B. pseudomallei		1	1
				Other species		80%-95%	1
	BpTT4208P		CCGGAATCTGGATCACCACCACTTTCC	B. pseudomallei		74%-100%	1
				B. mallei		0.74	1
				Other species		59%-77%	1
[14]	F3		TCCTGCTCCCACACCG	B. pseudomallei		1	1
				Other species(non-Burkholderia)		1	1
	B3		GCTTGCGCGTCAT	--	No significant similarity found
	FIP		CCACAGCAACGGAAAGAGCAGAGCTTGCGGCCGAGATC		No significant similarity found
	BIP		GCCTCGATTGCGCGATCGCCTGTTGCTAGCGGATTGTCA		No significant similarity found
[15]	repetitive DNA element		CGACGCAGGC	--	No significant similarity found
	SR1		ACCGCGTATGAAGGGATGTC	B. pseudomallei		1	1
				B. mallei		1	1
				Other species		80%-100%	1
	SR5		ACGCGCACGCACCTGC​​TGAAC	B. pseudomallei		1	1
				B. mallei		1	1
				Other species		76%-95%	1
	14F5		ACCTGCTGCCGGGCTACGACTTCA	B. pseudomallei		1	1
				B. mallei		1	1
				Other species		66%-100%	1
	14R5		CACCTTGCCGACCCACGAGATGC	B. pseudomallei		1	1
				Other species		69%-100%	1
	SRT3		AAAGCTGCGCGCTCGGCATC	B. pseudomallei	Only one	1	1
				Other species		80%-100%	1
[16]	F-B. pseudomallei		CAAGAACGGTTTATGCG	B. pseudomallei		1	1
				Other species(non-Burkholderia)		94%-100%	1
	R-B. pseudomallei		GAAGTGATCCATCAAATGTC	B. pseudomallei		90-100%	1
				Other species(non-Burkholderia)		80%-100%	1
[17]	F		GCGTAGTCGCCCYTGAAGACT	B. pseudomallei		80%-100%	1
				B. mallei		80%-100%	1
				Other species		80%-100%	1
	R		GCCGAGGCGCAGTATCA	B. pseudomallei		1	1
				B. mallei		1	1
				Other species		94%-100%	1
	probe-B. pseudomallei		CGCTCGAGGTTGA		No significant similarity found
	probe-B. mallei		CGCTCGAGATTGA		No significant similarity found
[18]	16S_F		GCCTTCGGGTTGTAAAGCAC	B. mallei		1	1
				Other species		1	1
	16S_R		TAACCCAACATCTCACGACACG	Other species		1	1
	16S_P11		GAAATCCTTGGCTCTAATACAGTCGGGGG	Other Burkholderia species		1	1
	16S_P12		GAAATCATTCTGGCTAATACCCGGAGTGG	B. pseudomallei		1	1
				B. mallei		1	1
				Other species		62%-100%	1
	16S_P13		GAAATCATCCTGGCTAATAACCGGGGTGG	B. pseudomallei		1	1
				B. mallei		1	1
				Other species		58%-100%	1
	16S_P15		GAAATCCTGAGGGCTAATATCCTTCGGGG	Other species		58%-100%	1
	16S_P21		TCGGAATCCTGCTGAGAGGTGGGAGTGC	B. pseudomallei	Only one	1	1
				Other species		89%-100%	1
	16S_P22		TCGGAATCCTGAAGAGATTCGGGAGTGC	Other species		89%-100%	1
	16S_P23		TCGGAAGCCCGATGAGAGTTGGGCGTGC	B. pseudomallei		1	1
				B. mallei		1	1
				Other species		89%-100%	1
	16S_P25		TCGGAATCCTGCTGAGAGGCGGGAGTGC	B. pseudomallei	Only two	1	1
				Other species		89%-100%	1
	fliC-F		CAGGAGACGACGCAGATCAAC	B. pseudomallei		76%-100%	1
				B. mallei		76%-100%	1
				Other species		76%-100%	1
	fliC-R		GAGGTTCGAGACCGTTTGC	B. pseudomallei		94%-100%	1
				B. mallei		1	1
				Other species		84%-100%	1
	fliC-P1		CAGGCGAACGCCACGGCGATGGTTG	B. pseudomallei		1	1
				B. mallei		1	1
				Other species		64%-88%	1
	fliC-P2		AGCGCGCTGTCCGCGACCGACCA	B. pseudomallei		69%-100%	1
				B. mallei		69%-100%	1
				Other species		69%-100%	1
	fliC-P3		AGCGCGCTGACCGCGACGGACCA	B. pseudomallei		73%-100%	1
				Other species		69%-91%	1
	fliC-P4		AGCGCGCTGTCCGCGACGGACCA	B. pseudomallei		73%-100%	1
				B. mallei		73%-100%	1
				Other species		69%-86%	1
	fliC-P5		GCTGGCGCTGTCGACTTCGGCAAC	B. pseudomallei		1	1
				B. mallei		1	1
				Other species		66%-100%	1
	fliC-P6		GCTGGCGCTGTCGGCGTCGGCAAC	B. pseudomallei		1	1
				Other species		70%-87%	1
	fliC-P7		CTCGCCGTCGTTCCAGACGCTGGC	B. pseudomallei		66%-100%	1
				B. mallei		66%-100%	1
				Other species		66%-87%	1
	fliC-P8		CTCGCCTGCGTTCCAGACGCTGGC	B. pseudomallei		66%-100%	1
				B. mallei		66%-75%	1
				Other species		66%-83%	1
	BMA2861-F		GCGATGATGGCGTTCTTCC	B. pseudomallei		1	1
				B. mallei		1	1
				Other species		1	1
	BMA2861-R		GCCGATCTCGCGCAGGAT	B. pseudomallei		88%, 100%	1
				B. mallei		88%, 100%	1
				Other species		88%-100%	1
	BMA2861-P1		CGCGTCGCGAAGAAGAGCGAGGA	B. pseudomallei		1	1
				Other species		69%-100%	1
	BMA2861-P2		CGCGTCGCGAAAGAGCGAGGA	B. mallei		1	1
				Other species		76%-90%	1
	BMA2861-P3		CGCGTCGCGAAGAAGGGCGAAGA	B. pseudomallei		69%-91%	1
				B. mallei		0.69	1
				Other species		69%-100%	1
	BMA2861-P4		CGCGTCGCGAAAGCGGGCGACCA	B. pseudomallei		69%-86%	1
				B. mallei		0.73	1
				Other species		69%-100%	1
	BMA2861-P5		GCGCGTCGCGAAAGAGCGAGGAC	B. mallei		1	1
				Other species		69%-86%	1
	BMAA1051-F		TCGCACGAAGCCGCCAT	B. pseudomallei		1	1
				B. mallei		1	1
				Other species		94%-100%	1
	BMAA1051-R		CTCCCACGGCACGATGAC	B. pseudomallei		0.88	1
				B. mallei		1	1
				Other species		88-100%	1
	BMAA1051-P1		CGCGTGATCGAGGCGCTCCGCAATCT	B. pseudomallei		61%-100%	1
				Other species		61%-100%	1
				B. mallei		1	1
	BMAA1051-P2		TCGGCCGCTAGCGTCGCCCGCGTGAT	B. pseudomallei		61%, 100%	1
				B. mallei		1	1
				Other species		61%-80%	1
	BMAA1051-P3		TGGACCTGGCGGCCGCGCTCGTTGCT	B. pseudomallei		69%-100%	1
				B. mallei		69%-100%	1
				Other species		65%-84%	1
	BMAA1052-F		GGTGATGGACCGCTGTATCG	B. pseudomallei		90%, 100%	1
				B. mallei		1	1
				Other species(non-Burkholderia)		80%-95%	1
	BMAA1052-R		CTCCCACGCCGACTGATAC	B. pseudomallei		1	1
				B. mallei		1	1
				Other species		84%-94%	1
	BMAA1052-P1		CTGGAAAGTAACGAGGTTGCTGAGCTCGA	B. pseudomallei		1	1
				B. mallei		1	1
				Other species		58%-68%	1
	BMAA1052-P2		GTGCTGGTGTTGCACGATCAACAGCTTGC	B. pseudomallei		1	1
				B. mallei		1	1
				Other species		58%-68%	1
	BMAA1052-P3		GTCGAGCGCGGTGAAACCTGGATACTGGA	B. pseudomallei		58%-82%	1
				Other species		58%-82%	1
				B. mallei		1	1
	BMAA1268-F		GAACAAGGACGACCTGCTCAT	B. pseudomallei		1	1
				B. mallei		1	1
				Other species		76%-100%	1
	BMAA1268-R		CACGAAGCGGGAAGTTGC	B. pseudomallei		1	1
				B. mallei		1	1
				Other species		88%-100%	1
	BMAA1268-P1		CTGGTGCTGGCGCTGACCTACACGA	B. pseudomallei		1	1
				Other species		68%-100%	1
	BMAA1268-P2		CGCTGGTGCTGACCTACACGAGC	B. pseudomallei		0.95	1
				B. mallei		1	1
				Other species		69%-100%	1
	BMAA1268-P3		GCGCCGCTGGTGCTGACCTACACGAGCCC	B. pseudomallei		0.88	1
				B. mallei		1	1
				Other species		58%-89%	1
	BMAA1268-P4		GCGCCGCTGGTGCTGGCGCTGACCTACACGAGCCCC	B. pseudomallei		1	1
				B. thailandensis		1	1
	BMAA1268-P5		CTGGTGCTGACCTACACGA	B. mallei		1	1
				Other species		84%-100%	1
	BMAA1916-F		CGTCACTCGCCACTCTTATCG	B. pseudomallei		1	1
				B. mallei		1	1
				Other species		76%-95%	1
	BMAA1916-R		ATGAGCCCGGTGCTGGATA	B. pseudomallei		1	1
				B. mallei		1	1
				Other species		84%-94%	1
	BMAA1916_P1		GTGCCTATCGACGTCAATGCTC	B. pseudomallei		1	1
				B. mallei		1	1
				Other species		72%-86%	1
	BMAA1916_P2		CCCGTGCCTATCGACGTCAATGCTCGCG	B. pseudomallei		60%, 100%	1
				B. mallei		1	1
				Other species		60%-67%	1
	BMAA1916_P3		CCTCCCGTGCCTATCGACGTCAATGCTCGCGAGCA	B. pseudomallei		1	1
				B. mallei		1	1
	BMAA1916_P4		TGCCTATCGAGCCGTTGCTC	B. pseudomallei		1	1
				Other species		80%-95%	1
	BMAA1916_P5		GCCTATCGAGCCGTTGCT	B. pseudomallei		1	1
				Other species(non-Burkholderia)		88%-100%	1
	BMAA1916_P6		TCCCGTGCCTATCGAGCCGTTGCTCGCGAG	B. pseudomallei		1	1
				B. mallei		1	1
				Other species		1	1
[19]	F-B. pseudomallei		GGCAAAATTAGCAGCTTCAAATC	B. pseudomallei		1	1
				B. mallei		1	1
				Other species		69%-91%	1
	R-B. pseudomallei		CCCAGGCAACGCGTAGTG	B. pseudomallei		88%-100%	1
				B. mallei		88%-100%	1
				Other species		88%-100%	1

## Sheet: Supplementary Table S4
Supplementary Table S4. 44 B. pseudomallei-specific tags were identified by bioinformatic analysis.
Tag-1: The tag was used to develop a dual-target RPA-CRISPR/Cas12a detection method in this study.
CGGCGCGCAGGGCGTCGGCATGAGCGTGATCGCCGGCAAGGACGATCTGGCGCTGCAGGCGCAGCACGACCTGATGGCGCTGCGCGCGCGCGACGATCTGAGGGTCGCGTCGATCGGCGCGGATGTCGAGATCGCGGCGAAGCAGACCGTGCGGCTCGCGGTCAGCGGCGGCGCGCATCTGACGATCGAAGGCGGCAACGTCACGTTCGGCTGCCCGGGCTCGCTCGTCGTTCATGCGGCCCAGCATACGTTCGTCGGGCCGGATCAACTGGCTCCCGCGCTGCCGCAGTTTCCCGAGAAGGTGTGCGTCGAATGCCTGAAGCACGCGATGCAATCGGGCAGCGCACTGGCCGGCAAGGCGATCTGAGCATGGCGACCGAGCGCTTCGACTGGATCGAC…
Tag-2: The tag was used to develop a dual-target RPA-CRISPR/Cas12a detection method in this study.
CGCGTAAGGAATGCCGCATCAATAGATTAAATTGCCGATACGACAATCGTCATTAATGCATCGAGAGGCTCGAACAACGTCGGCTTCCCAGGATTTGTCATGCATGCACGCAACCTTTTCGCTACACCATAGCAGTGTTCGCGATGGCGCACCTCGCAAAATTTCATATCGAACTTAACTGATTCAGAGAAATACTCAATCTCGGAAAATATCGGTGAAATATTTTATAACAAAAGATTTATTTTTCTTGAAAAGAAGGGCGCACTTTTTCATTTGGCTGGCGCGTGCCGACGAATTCATTGTATAAAAGTGCGGAATGGACGGATGAATTTGCCGGAAAGAAATAGGGTCGTCGCCGTTTCCGAAAAAAGGATGTCGAACTTGGCGCATTTTGACCCG…
Tag-3:
GCACAAGCGACAGGCGCTCGAGCGTATCGTGCGTGAGGCGCGCGGTTTGCGGCGACGCCTTCCATTTGAAGAACGTCGAACGGCCGGGCGAGCCCAGCAAAACGAGCTGCTCATCGGTCGACAGATTCCAGTCGCGCGCGATATTGAAAAATGCGCGCAGACCGGCCGCCGACATTTGCTCGACGGTCGCCGCCGGTGGCGTCGAAAACGGCTTCAGGGCGGGACGGGACATGGCGGTTAGTCTCGAAATGAATCTACTAACAAGGTTAGTCCATTTCGGGATCTTTGCAAGAAAAATAATGGCGGATCCGAATAAGCTGCGGATTGCAATCGTTTTGATGGGGTCGAAGTGAAATGGGTTGGCGAGCTGGTTTTCGGGCTGGCGTTCGAGCGCAACTG…
Tag-4:
CGCGTAAGGAATGCCGCATCAATAGATTAAATTGCCGATACGACAATCGTCATTAATGCATCGAGAGGCTCGAACAACGTCGGCTTCCCAGGATTTGTCATGCATGCACGCAACCTTTTCGCTACACCATAGCAGTGTTCGCGATGGCGCACCTCGCAAAATTTCATATCGAACTTAACTGATTCAGAGAAATACTCAATCTCGGAAAATATCGGTGAAATATTTTATAACAAAAGATTTATTTTTCTTGAAAAGAAGGGCGCACTTTTTCATTTGGCTGGCGCGTGCCGACGAATTCATTGTATAAAAGTGCGGAATGGACGGATGAATTTGCCGGAAAGAAATAGGGTCGTCGCCGTTTCCGAAAAAAGGATGTCGAACTTGGCGCATTTTGACCCG…
Tag-5:
TCGAAGGCGGTCGTGCTCACGCACGGCAACCTGCTCGCGTCGATGGCGGGCAAGAACGACCGGCAGCAGCTCGCGGGCGCGGACGTCACGCTCAACTGGATCTCGTTCGACCACGTCGCCGCGCTGCTCGAAGCGCACCTGCTGCCGCTGTACGTCGGCGCCGTGCAGCTTCACGTCGAAGCCGCGGCGGTTCTCACCGATCCGCTGCGCTTCTTGCGGCTCGTCAGCCGCTATCGCGTGACGATGACGTTCTCGCCGAACTTCCTGTTCGGGCAACTGAACGCCGCGCTCGAAGCGATGGGCGACGAGGCGCTCGCCGCGTGGCGCGGCGCGGTGGATCTGTCGTCGCTGCGGCACGTCGTGTCGGGCGGCGAGGCGATCGTCGTCGCGACCGGGCAG…
Tag-6:
GCACGTATTCGCGCACCTTCTCGACCATGTCGGCAACGCTTGCGCGCACGCGGTCGAAATCGCGATAGCGCGCGTACGCATAGAGCGTCGTCTGCATCCGCACACCGGGCTCGGCCGGATTGATGTTGAGGATCGCCTTCGTCTTCTTCGCACCGCTGAATTTCGCGAGCGCGTACTCGGTCGTCGTCATGTATTCGTCGATGTTCTCGCGCGTCGCGATGCCGGCGCTGCGCGACGCGATCGCCGACACCACCTCCAGGTAATCGATCTCGTCGACCGCCTGCTTCAGCGCGTACGCGAGCGGCAGGCTCGCCTGCCCGCCGCAGGTGATCAGGTTCACGTTCTGCTCGGCGCCCATGTCGTCCAGATTGATGCACGGCACGCACAGGCGGCCGACCT…
Tag-7:
CGGTCGCGGCGACGTTCGGCTACGTCGGCGGCTGGCTCGCGCCGCATCGGCTGACGCCACAGCGGCTCGTCGACGCGTTGCAGCGCAATGGCGGCCTGCATCCGGGCTACCGGCGCAATCACGCGAAAGGCGTATGCGTGACGGGTTATTTCGAAGGCAACGGCGCGGCGAGCGCGTATTCGACCGCACCCTTTTTCGCGGCGGTGCGCACGCCGGTGGTTGGGCGCTTCGCGCTGCCGGGCGGCAATCCGTACGCGCCGGATAGCAGCGTGCCGATCCGCAGCCTCGCGCTGCGCCTGAGCGCGCCGGACGGCGAGCAGTGGCGCACGGGGATGAACAGCATGCCGGTGTTTCCGGTGGCGACGCCGCGCGCGTTCTACGAACAGACGGTGGCGGGCC…
Tag-8:
AGGTAATCGATCTCGTCGACCGCCTGCTTCAGCGCGTACGCGAGCGGCAGGCTCGCCTGCCCGCCGCAGGTGATCAGGTTCACGTTCTGCTCGGCGCCCATGTCGTCCAGATTGATGCACGGCACGCACAGGCGGCCGACCTTCGCGGGCGTCAGATCGATCACGAACTTGCCCGCGTCGGAGAAGAAGCGGTTGTTGACCTTGTGCGCGGCGGCCGATGTCGCGTCGAACACGAGGTCGTACGCATCCTCGTGCGCCTTCAGGAAATCGAGACCGTCGCTCGATGTCTCCACGTTGCAACTGCGCGCGAGCCGCAGCCCGTCGCTGTTCGCATTGCGTCCGACGACGAACTTCAGATCGAATTGCTCGGATGCCTTGACTTTGAACATCAGATCGAGC…
Tag-9:
GCGATGTTCGCCGGCTGGATGTGCGGCGTCTTCGGATTGAGAAACGTCTCCGTGCCGCGCGCGAGCGTCATCACGCGCTCGAACGTCGTGCGCGTGTCGTGCCCTTCGCGCTCCATCGCGGCGACGAGCGTTTCGAGCTGCGTATTGCCCGCGCCGGCCCCGAAGCCTTTCACGCATGCGTCGACGATGCGCGCCCCCGCTTCGAGCGCGACGAGGCTGTTCGCGACCGCGAGCCCGAGGTTGTTGTGCGCGTGAAAGCCGACGTCGATGTCGAGACCGTCGACGAGGCGCTCGACCTTCGCGCGCACGAGCGACGGCGTCGAATACCCGGCGCTGTCCATCAGCACCACTGCCTGCGCGCCGTAGCGCTCCATCAGCTTCGCCTGCGCGAGCAGCGTA…
Tag-10:
CGGCCGCCGTGTGCTGCGGCGCGCCGCCCGCGGGCGCGCGACTCGCCGTCGTCGATCCGGCGACGCGGCAAAGGCTCGCCGACGGGCTCGTCGGCGAGCTCTGGATCGCCGGCCCGCACGTCGCCGACGGCTATCATCGCGCGCCCGAGGCGAGCGCCGCGGCGTTCGGCGCCGCGATCGCCGGCCCCGAGCCGGACGCGGGCCCGTGGCTGCGCACGGGCGATCTCGGCTTCGTGCTCGACGGCGGCGTGTACGTCACCGGCCGGCTGAAGGAGATGATGATCGTCAACGGGCGCAATCTGTATCCGCACGATGTCGAGGACACGCTGCGCGAGGGGCTCGCCGAGATTCGCGACGCCGCGGTGTTCGCGCTGATCGAACCGGGCGGTCGCGAGCGCA…
Tag-11:
CGCTGCAAACGATGGCGGGCAGCGACGACGGCGATGACGACGGCCTCGACGGCGACGCCGGTCTCGGCGACGAGCGCCCGGCGAGCTGAAGCCTGGCGGCACGAGCCTGACGCGGCAAGCCTAACGCGTCGCACGCGGCGCTTGCGCAAGGGCGCATGGCCGCCGCGCGGGCCCATGCGCCGGCGTGCGCGATGCGGCGCGCGCCGTTTTCCTCATGCGTGGCTCCGGCGCGTTCTTCGCCTGTCCTCACCGGTTTTCAACGATGCACGGGCCGCCGCGCGCGCGGCTCGCGCTTCGCGCCGCAGAATTTTCTCCCTTCCACGATCGATTCGATTTTCGAAATATCCGTAGAAAATACGGATATTAAAAATGAAATATTCTTCGGCATGAATGTCCGAA…
Tag-12:
TCCGGCAACGCGTCATAACGTGTCTGGCTCATCGCGATAAACGACACCGGGAACGCATGGTGAATCACAGCGAAGTTCGGCAATTTTCCGTGAAAAAGATCTTCCAATCGCCCCGTCGCCCGACGAAAGCACACCGTCCAGCGCAGTGGTCCGCAGCAGCGGATGCACGGGTCCCTTTGACAAGACCGCTTTTCGGGCGCCAGTCACTTCTCCAGGGCAATGAAGAACGTCCCTCTACGCAATATCCGGACAGCCTTGCCTGCATTCCCGGAGTTTGATCCGAGACCGTTCCTGTCTCAATTCAAATGGAAGCACAATTGAACAATGCGAAGCGCCCACCGCATCGGCGGCACGCCGCGTAAGGAATGCCGCATCAATAGATTAAATTGCCGATACGAC…
Tag-13:
CAGCAACGTGTTCGTCGGCCCAGGTACGATCAGCACGAGCGACACGTAAAACGACATCTTGAGCAACGCATCCTGAATGAGCACGGCGCCTCCTCGGTTCGTCGGCTTCGGTAAACGGTAGTCATCGGCTCGCCGACGGAACCGGCGTGGGCGACGTCGCGGCCGACGCGCCGGCGAAATAGCGGTTGCCGCCGGGCGCGAGCCAGTCCGTCCGCACCGGCGTGAACACGTCGAGATCGACCGCGTCTTCGAGGCACAGCGCGTTGTGCGGCACGTTCGCCGGGAGATGCAGGATCTCCCCCGGCCCGACCTCGACCTCGTGCTCGAGATGCTCGCCGTAACGAAACAGCAGGCGCCCCTCGAGGATGTAGGTGAGCTGCTCGTTCGGATGCGAGTGCG…
Tag-14:
GATCCACGCGGGTGCGCAGCTCGCGCTCGCCCGGGCGCGCGCGGTCGAGATAGACGACGCGATGGCGGCGAACCTGAGCGGCGCGCGGCCCGGCATCAACCTGCCGCTGAGCGTGCGCGGCAAGGTGTGCGGCGTGATCGGCGTCACCGGCGAGCCGGACGCGGTGCGCGGCTTCGGCGAGCTGCTGCGGGTGACCGCGGAGCTGATCCTCGAGCGCGAGCAACTGACCGTCGAGTTGCGCCGCAACGCGCGCCATCGGGAAGAATTCGTCCTCCAACTGCTGAGGCGCACGGCCGCGGCCGCCGAGCTGGAGGCATGGGCCGACCGGCTCGGCATCGACATGCGGCTCGCGCACGCGGCGATCGTGTGCCGCCTGAGCGGCGTCGACACGGAGCCGGA…
Tag-15:
GCGCCCACAGTTTCCCGTTTCGCGTCAATGCTGGCCGCTTGAGCCGGTGCCGGCGCCGCCGAGGGCGGCTGAGCGCCGACGATCGGCTTGATCGGCATGATCGCCGTGCGCCATCGCGGCGCTCGCCGCGGCCGAATCGTGCACGGGCGAGCAATTAAGCGTGCAGTTCGTCGGCATGGATAAAACAATCGAATCATCCGGCATTTTTTGTCGATGGATTCAGTGGATCGTTTCGGAATCACGTTCGCCTTCGTGCGTGATTCCGGAGAAATCGGGCATGCCGGAGCGCAGCGGCGCGCGTGATCGGATTCGCTCGAACAATCCCGCTTTTTACCGGGCAGGCCGCCGGTTCGTTTCATGCAGTCGAGTGTCAATCGGCCGTCGACGCTCGCGAGAGCG…
Tag-16:
TCGACGAGCCGTGCACGAGCGTGAACACCGGGATGCCGGCGGCGGACAGCTTCGCGAGCTGGAAGAAATGGCGGCCGCCGTGGATGAATTCCTCGACGCGGTATTGCATCAGGTTCGCGCCCGCCGATTCGACGAGATGCACGAACGGCAGCCGGTGCTCGAGCGCGATCCGCTGCAGCCGCTGGAATTTTTCGAGGCCCATCGGTTGCAGCGCGCCCGCGTCGATGCCCGAATCGGCGACGACGATCATGCAGCGCGTGCCGCTCACATAGCCGATTCCGCCGATGAGCCCCGCGCCCGGCACCGATTGGTCCGGATCGCTTTCGCCGACCAGATAGCCGGCGAGCGACGCGAGTTCGAGAAACGGCGCGCCGGCGTCGACGAGCAGCGCGAGCCGCT…
Tag-17:
AAGGTGGCGCTCTTCATTTTCGTGGCTCCCGTGCAGAGTCGTTCAAGGTGCGATGCGCTTCTTTTCGATGAGTTCGGCGTTCGGGCGATGCACGTCGTAGACGAGGTGCAGGCGCTCCAGCACGCGCACGAGCAACCCGCCCGGATCGATCTGCCACCAGTGCAGCCCGGTGAACGCGGACGCGGGGAACGCGTGATGATTGTTGTGCCAGCCCTGGCCGAATGTCGGGATCGCGAGCAGCAGGCTGTTGCGGCTGCGGTCGTGCGCGGTGGTGTGGAAGTCGCGCCGGCCGATCACGTGGCATAGCGAATTCAGCGCCCAGATGCAGTGGCTGACCGCGAAGATGCGCGCCATGTCGCCCCACAGGAAGCCGAGCAGCACGCCCGTCCACGAGCGCGA…
Tag-18:
AAGCGCGTCTCGATCATCCGGCCGACCGCCGCGGATTGCTCGAGCAACGATGCGCCAAGCTCCGGATAGCGCAGCACGTTGCCGATCCTCGGCACGCCATGGGACAACGCACCGGCGCACCAGCCCGGGCGCTTGAGCATCGACCATACCCCGCGCGCCGACAAGCGCGTATCGGCGCGAAACCCGTTGCGCGCATCGCGTTCGCGAATCGGGATATAGCAGGTGTCCACCGTCAGAAAGACGGCGTCGACGTTCGCCAGCCGGCAGCGCGCGAGAATGTCCTCGGTCAGATCGCGATCGCGGAACATGTAGAGCTGAAAATACAGCGGACCGGAGCGCGCCGCGGCGACATCCTCGAGCGAACAGATCGAGAACGTCGACAAACACTGACCGATGCCC…
Tag-19:
GCCGCGAGCGCGGCGAATGCGTGAGGTTCGTCGCGTCGCGGCGCCCTCGCGGACGCGCGTCGCGCGGTCGATATGTTATGGGAGTGTCGTGCCGACTGCGCGCTCGCGACGAATTAATACGAACGGTCGTGCCATTATAGGCGCGCTTCGGCGAACGCGCTGCGGCGAGGCTGTCGAATGAGTGCTCTGTTTCTACGCTTTGCGCGGGTAGGGCGGCGATGACGCGACGATCGCGCTCCTACAATAACGAGACAACAATTCGAGAGAACAAGACCATGTCGTTTGAGGAGTTCGCGCCGTTTCGCGTCACGGCGCAAGACGTCGACATCTTCGGCGTCAAAGGAGGTGCGGGGCCGCCGATCCTGTTGCTGCACGGGCACCCGCAAACACACATGATCT…
Tag-20:
GCATAAACGATCGATTCGACCATTTTATGAAGGTAGGCCGCTAGCACGTTGCACCCTTGCGCGAACGCGGGCGAGCGCAGCGGCACGTCGGACAGCTCGACCGTCGCCGCGATGGCTGCCTCGAGGGCCGCCATCGAGATGCGCACGCTCTCGAGCAGGTGCGCTTCGTCGCGGAGCCCGGTGTAGCTCCGCTGCGCGTCGGCCGTCGCGGGGTTCCAGACCGTCACATGCAGGAGCGTTTCGCGCGGCGGCAGGCCGGTCGCGCGCGCCAGGTCGAGCAGCACCGGCTCGAGCCCGGGCACGACGTCCACGGGCTCATGTCCGTGTCGCTTGAGCGACCCGAGGAAGAACCCGATGTCCCGCATCGCGGCGGCGGCTTCGACGAAGCCCCAGCCGGAG…
Tag-21:
TCGCCGCGCACAGCTTCGGCTGCCTCGCGACCGCGCATGCGCTCGCGCAGGCCGCGCAGACGCGGGCGGCGGACGTCGTCGGCGTGCTGTTCGTCGCGCCGGCGAATCCGCGCAAGTTCGCGTTCGCGGGCGATTTCGACGCGCGGCGCCTGAACGTGCCGTCGATCGTGGTCGGCAGCGAAAGCGATCCATGGATGACGCTCGCCGACGCGCGCGAGTTCGCGCAACGGCTCGGCAGCGCGTTCGTCAATCTCGGCGACGCGGGGCACATCAACACCGCGGCGGGTTACGGTCCGTGGCCGCGCGCGAAATACTTCGTCGACACGCTCGTGCACTGCGCGGCGCCGCTCAGGTTGCGCGACGACGATGCGCCGGCGTCCGGCGCGCCCGCGCGGCAGC…
Tag-22:
AGTCTCGGCGTGTTCGTCGAGGAGGACGGACGGCGGTTTCGCAACAGCCCGCTCGGCGACACGCTGCGGCGCGACGCGCCCGGCTCGATGCGCGGCTTCGTGCGCTTCGCGGGGATGGACGCGGGATGGCGCGCATGGGGGCAACTGATGTACAGCGTCAGGACCGGGCGCAGCGCGTTCGAGCATGTCGTGGGCGGGCCGGGCTTCGCGTACATCGATTCGCATCCGGAGATCGCCGCGATCGTCAACGACGCGATGACGAGCATGAGCGAGCTGGAAGCGCCGGCGGTGGCCCGCGCGTACGACTTTTCGCAGGCGCGCACGATCGTCGACGTCGGCGGCGGCCACGGCTTTCTGCTCGCGACGCTGCTGCGCGCGAACCCGCACGCGAACGGCGTG…
Tag-23:
CGCGACGTGTCGCGGCGCGCGGCTGAAGGCGGCGCACGGGTGCGAGCGCGCAAGCGGGCGCAAGGCAGCCGCGGGAGCGAGCACAAAGGCGAGCGCAGGAGAGAGCGCAAGGGAGCGCAAGGGAGCGCAAGGGAGCGCAAGGGAGCGCAAGGGAGCGCGCTGCGACATTCCGACACGCGCAATAAAGTTGTAGGGAAATTCCTGATGCGGTGCAGCGAGGGCGCTCGTATGATGCGCAGTGACGTTGATCACGTCCACAGAATTCTCATTCGATACGCCGTTCGCCTGTCAGGTCGGACGGTTTTTTTTTGCGCGCGCGACGGCGCACCCGGCGCACGCCGCGCGCGGCTCACGCGGCTCGCCGCGTGGCGATGCGCGCGAGCACCGTACGCTTCGCGT…
Tag-24:
GAACAGCGTGTCTCCATACGCCTCGATCGCGCGACGGACATCGCCGTCGGTGACGATTCCGAAGCCCGTTTCGCGCCGCACGATCGCGAGCCCGAGCCGGCCCCGCGTCATCGCCTGCAGCACGTCGATCGCCGGCGCGCGCTCGTCGACGAACGGCAGGCCGTCGACGGTCATTTCGTCGTCGACCTTCGACAGCAGGCGGCGGCCGAGCGAGCCGCCCGGGTGGAAGCGCGCGAAGTTCTCCGGGCGAAAGCCGCGCGCCTTCATCAGCGTGACGGCGAGTGCGTCGCCCATCGCGAGCGCGGCCGTGGTCGACGAAGTCGGTGCGAGCTGAAGCGGACACGCTTCCTGCTCGACGCCCGCGTCGAGATGGCTGTGCGCCGCTTGCGCGAGCGTCGA…
Tag-25:
GACGAATTTCCGAAGACGAGCCTCGGCAAGACCCAGCGCGCGATCATGCGCAAGCGCCTCGAAGCGGGCAGCTACGACGGCTACAAGGCGCGCGTCGCCGATCTCGCGAACCGGCAGATGGGCGGCTATGTCGCGCCCGACGGGCAGACCGAGGCCGCGGTGGCCGCGATCTTCGCGCGGATGTTCCAGGTCGCGCCCGAGGCGATCAGCGCGACCGCGAGCTTCTTCGATCTCGGCGGCACGTCGCTCGACATCCTGAAGCTCAAGCGCCACGTCGAACAGCGGCTCGGCGTGATCGACCTGCCGATCGTGACGATCCTCCAGAACCCGAGCGTGCGCGCGCTGGCCGCGCGTCTCGCCCCGGGCGAGCGCGTGACGGCGGGCGAATACGATCCGGTC…
Tag-26:
CGCCGATCTTCACTTCGTTATCCTTGCGGCCCATGTAGTAGAGGCTGCCGTCGGCGAGATACGCGCAGACGTCGCCCGTTCGATAGAACGGCACGCCGTCGAGACGCACGAGCCGCGCCGCCGTTTCTTCCGGCAGATTCCAGTAGCCCTGCATTACCTGCGTGCCGCCGATCATCAACTCGCCCGGCACGCCCGGCGCCGTGATTCGGTTGCCGCCCTCGTCGACGAGCAGCGCCAGCACGTGCTCGAGCGGCTTGCCGATCGGGTAGAGCGTGCGCCGCTCCGGCTCGATCTCGCGGATCACGTGCGCGGTCGCCGCGCAGGTGGCTTCGGTCGGCCCGTAGGCGTTGATCACCTGCACGCCCGCGTTCTTCCTGAGCCAGCGCTGGACCGTCTTCA…
Tag-27:
AGCCGACCTTTTTTGAGCCGCTCCGGTGAACCGGGCATGATCGCCGGACATCATTTCGGCTGAAAGAATGAAAAAAGAGCCGCCCGATTCTCGTCGGGCGGCTTTTTTTGTCGAGACGGCGGCGCGGCTCAGCGCTTGGACGTATCGCCGTAGAACTGCTCGATCAGCTCCTGCACCAGATACCGATGATGCGGCGAGAGCGCCTCGATTTTCGACGCGAGCTCGATCGTCTCCGGTGTCGGCGGATACTTTTCGTCGCGCGGCAGCGGTTGCGGCGTGGTGCGCGCCGCGCTCGGCGGCGGGCCGTAGTGCAACCAATGCAGATCCACCCGAAGCCACTCGGCAAGCGTATGGAGCTTGTCCGGTGTCGGGATCGTGCGGCCCGTCAGCCATTTGTGC…
Tag-28:
ACGTCTTGCCGGTAATAGTGGCTCTCCGGACCCCACGGCAGCTCGGGAATGACGCACTGCGTGAACTCTTTCGGGTCGTGCTCCTGGCCGGGTTTATGGAACACGAAGCCGAAGTTGCGCTTGATGCCCGTGCTCGACGCGACGTAACGCTGCGTCGCGTAGAACGACGTGATGTGGTCGAGCTCCGGAATGCCGTAGCGATCGGCGATGATGCGGTTCATGAGAGACGTCTCGGGGATCGACGATTCGCCGATCGTGAACCGCGGGTGCGACGACTCCTCGATGATCAGCACGCGAAACTGTTGCTTGGCCAGGATGGCTCCCATCTGGGTGCCGGACATGCCCGAGCCGAGGATGATCACGTCGAAGTGATGGCTATCGCGCCCGTTCGCGGGGCTC…
Tag-29:
TTTCGAACCGCCCGGCAAGCCCGCGAACCGGTCACTTGCGCGCGTTCGCGGCCTTCTGCGGCGCCTTCAACTGCGCGAAGAGCTCCGAGCACGGCACGTCCCGGTTATTGCTCGGCGCGATCAGCGGAATCAGCGCCGCGAACGGATTCACGAGCCCGAGGCCGACCATCGCGCCCGCGCGCAACGCGAGCGCGGCCGCGTCGACCCCGACGTCCGGATTCTTGAACGTCCCCTTCACGTACAGCGGCGAGCGCAGCGAGAACACGCGGAATCCCTTCGTATGCGGATGGACCTTCAGGTTCATCGACTCGTTGCGCAGATCGATCGGGCCGTCGATGTTGATGAGCGCGTCGTCGGTATCGAACGCGAACAGCTTCGTGTCGAGCAAGCCGTTGGTCG…
Tag-30:
GTCCATCGCTTACGCGAGCGCCGCGACGGCGGCGAGCGGCTTGGTCACGCGGTTATGGCCGTAGCGGTCCTCGCCCGCCACCAGCACCGTCGAGTAACGGTCGAGCGGCAGCACTTCGCCGAAGTGGTGGAACGAGTCCTGCCCCGCATAGACCTTCACGTGCGTCGGCACGAAGCGCGTTGCCCAGCCGAAGCGCACCGAGTCCTTGCTCGTGTTCGGGTTCGAGCCGTGCATGCAGCGCGACGTGAAGATGAAGAACTGGCCGGGCTTCACCTCCATGTGCACCGCGCGCGCTTCATCCGGCTTCCAGCTCGGATCGAGCTTCAGCTTTTCGTAGTCGTAGCCGTAGAAGCCCGATTTCTGGCCGTCGTCGAGCACGCGCTTGTTGAAATTCTCCGG…
Tag-31:
TTCGCGGCGCGAATCGCGTGGCGGCAGCCCCGGCCGTCGCGGGGGCGCTCACGCCATGGATCGCTTCTCGTGACGTCGTGAATCGGCGGCGCGCATCGAATAGGTTCATGCGCGCATACGTCGAGGCGCTTCGTCTCCGACGCGCGGCTTCGAACACTGCCGAGCAATATTCAAACCAGCGTCGTCGCTGCCGCGCCGGGCTGCGCCGCGCGCGTCGTCGGCGCGCCGGAACGTCTCGCCGCTGTTACGGCGCGCGAGCGCGCCTTCCGGCATCGCGCGCCGCGCGACACGGGCGCGCGGCTTGAGGCGCGGGGACGGCGCGGTGTCGGCGCGCCGCGCGGCCGGCGGCGGGAACGCCGGCCCGAAACCCTTGGGCGCGCATGGATCTCGCGCATGCGC…
Tag-32:
GCAACTGACGGGCGGCATCGGCGTGGATCGGGTGATCGATGCGGTCGGCGTCGACGCGGTGCGGCCCACGCGCGGGCCGGCCGCGCCGCACGACGCGCAGAGCCGGCGCGCGTTCGACGACGAGGTGCGCGAACTCGCGCCGCGCACGCGCGCGGACGGCGGCCACTGGGTGCCGGGCGACGCGCCGTCGCAGGTGCTGCAATGGGCGGTGCGCGCGGTCGCGAAGGCGGGGACGGTCTCGATCATCGGCGTGTATCCGATGAACGACCGCTTCTTCCCGATCGGCGCGGCGATGAACCGCAATCTGACCGTCAAGATGGGCAACTGCAATCATCGCGCGATCACGCCGAAGCTGATCGAGATCGTGCGCAGCGGCGCGTTCGATCCGATCACGGTGCT…
Tag-33:
TCGAGCTCGACCGTGAAGCGCGCGATCACGCCCTGCGCTTCGAGCCTGCGCAGCCGGTCGGCCGTGCTCGGCGCGGACAGCCCGACGCGCCGCGCGAGTTCGCTGACGGGCTGGCGCGCGTCGTCGGCGAGCGTGCGCAGCAGCTCGCGGTCGATCGCATCGAGCGTGTTCGCCGCGGCAAGCGGCGTGGAAAGGCGTTTTTGCATGGCGACCTTCTTTTCAAAGGAGGAAAGGCGTTTTGTACTGAGTTTAGCGATGGAGATGCGCGAATCAAGTGCCTAGAATCGAAGCCAGGCTTTCTTCTTGCGAGAACTCACATGGCTTCGAACCCGGCTTCGTCCGACGCGCGCCGCGGGGCGCTCGAAATGGTGGTCGCGATGCTGATGTCCGGCACGATCG…
Tag-34:
AGCTCAAGCAGCAGCAACTCGCGGAACAGCAGCAACGCAAACTCGAACAGCAGAAGCTCGAGCAACAAAAGCTCGAACAACAGAAGAAGCAGGAACAGCTCGCCGCGCAAAAGAAGGCGGACGCCGAAAAGGCCGAGAAAGCCGAAAAGGCGGCGAAGGCCGCGGCGGCCGCCAAGGCGAACGCCGCCGCGAAGGCGAAGCTCGACAAGGAGCGTCAGGCGCGCCTCGCGCAGTTGCAAGGCATCGCGGGCGGCGGCTCGGGCGGCGGCGAAGGCCTCGCGAAGAGCGGCACGGGCACGGGCTCGGGCGGCAACGCCGCGTCCCCGGGCTATGCGGACAAGGTCCGCCGGCGCGTGAAGCCGAACATCGTGTGGGCGGGCGAGCGCGACAGCCTCGTGA…
Tag-35:
TACCAAAAGCTGCTCGGCGTGCGCGGCGTCTTCAACACGCGCCTGTCGTACGTGCAGCGCACGGGCAACGTCTACAAGCTGCTGATCTCCGATTCGGACGGCCAGAACGCGATCCCCGCGCTCACGAGCAAGGAGCCGATCATCTCGCCCGCGTGGTCGCCGAGCGGCACGAAGGTTGCGTACGTGTCGTTCGAGTTGAGAAAGCCCGTCGTGTACATCCACGATCTGCCGACCGGGCGCCGCTACGTGATCTCGAACCAGAAAGGCAACAACAGCGCGCCCGCGTGGTCGCCGGATGGCCAGACGCTTGCCGTCGCGCTGTCGCTCACGGGCAATACGCAGATTTACTCCGTCAGCTCGACGGGCACCGGGCTGCGCCGCTTGACGCGCAGCAGCTCG…
Tag-36:
CCGAAGATCTTGCGCGCGCGCGTGTAATCGATCGTCTCGTCGATCGAGCGATCGAGCACGACGAGCGCGGCCGCCGCGCCGTAGAGCCGCTCCTCCTGGAATTGCAGCATCTGGTATGTGAAGCCCTGGCCTTCTTCGCCGATCAGGTTGCGGCGCGGCACGCGTACGTCGTCGAAGAAGATCTGCGCGGTGTCCGACGAGTGCATGCCGATCTTGCGGATCTTCTTTTCGATGTGCACGCCCTTCGATTTCAGCGGCACGACTATCAACGATTTGTTCCGGTGCGGCGGGCCGTCCGACGTATTCGCCAGGCAGCACATCCAGTCGGCCTGCGTGCCGTTCGTGATCCAGAGCTTCGTGCCGCTGATCACGTAGTCGTCGCCGTCGCGGCGCGCGCTC…
Tag-37:
GCGCGGCTGTAGCCGCGCACGGGCAGCCCGAGCGCGGCGAGCGCGCGCGCGACTTCGGCGCCGAGCGCGCCGAGCCCGAGCACGCCGACGACGAAGGTTTCGCGCGCATGCGGCGCGAGCACCTGCCAGCGGCGCTCGCGCTGCAGCAGCGCGTATTCGTCGAAGCGGCGCAGATAGCGCAGCGCCGCGTGCGTCGCGTACTCGACCATCTGCCGCGCCATCCCGGCGTCCTCGAGGCGCACGAGCGGCACGTCGCGCGGCAGCAGGCCCGGATGCTCGCGCTCGAGCGCGAGTATCGCATCGACGCCCGCGCCGAGATTGAACACCGCCTTCAAACCCGCGCGCGGCGCGAAGAACTCGCGCGGCGCGCGCCAGACGAGCGCGTAATCGGCGCCTGCG…
Tag-38:
ATCCCTTCACGTAGCCCCAATGGACCACCACGATCAGCTTCCCGCTCGACAGGTTTTGCTCGGCGAGCGACACGCCGGTCGTGATATAACCGCGGCCATAGTAGAAATTCATCAGATCACGCAACAGCGCGAAAATCTCCGCCTGCCCCATGGTCGCGCCCCGGTAGCGCTCGACAATCCGGTCGATCTCCCGGCTATGGCGCGCCCCGCCCCGCACTTCGATTTGCGTGATCGGGAAACGCGCACCGCCCAACTCGGGTGCTTGCACTGGCGCCGGCAACCCGGCCGCCGGCTCGGCCGCATGCCCCCGCCTATGCTGTTCGATCATCCGCTGCCGTCGCGCCTTCTCCCCCAGATCCCGCTCCCGGTCCTGCACCGTCGGCCCGAACGCGCTTGCCG…
Tag-39:
GTGCTCAGCAGATTCAGGCTGGTATCGGTGAAGCCGGCGAGCAGCACGACGACGAGCCAGATGTCGAGCATCGTCCTCATCCGGCCGACGAACAGCGCGGCGGCGATCGCGCCGAGGTTGATCGTCCAGACGACGATCGCCACCGGATCGGCGGCGAGCAGCGCATTGTCGAGCGACGGGCCGAACGGCGCGGGCAGATCCGCGCGCAGCGCGACGAGGCCGAGCGCGATCGCGACCGCGATCGGCACGCCGGCCAATGTCGCGAGCCAGCGGCCGACGTGGCGGGTGTTGCTGAGCCGCTTCGCGAGCCGGTATCGCGTCAGCATCGCCAGCACGACGAACAGCGGGAAGCCGCCGTGCCAGAAGGTCCATAGCCACGCGGCGCTCTCATGCCGCGCG…
Tag-40:
GCTCGGATATGGATTGCGGCCGCATGCTCCTTATGCATTGTGCAGCACAAAGATTGGTCAATCGAACTTCTCTGGCACCCGAAACTTATCGTGTTTAGTCAGGCTAATGAAACAGGTAAAACTTACGTCGCGAGCGGGGATTGTTAAATATTGTTTTGTAATGAAATGGCGGCGTATTTTGTAATTATAATGTAAATGTTATGGGACGAACGGTTGGATTGATATCGGCGTAATCTTGAAAATTATAAAGCGCCATCAAATTATCGGATTCGTCATGAAGCCGTGAACGCACATTGGTTGCCGCGCCACGCCGGGGGGGGCGCGGCGGAAATAGTCCGCGTTATGTAAACCACGTACGCCTTGAAGGTCGGGTTGACGGGCGAATGGGTACGTGGTTGA…
Tag-41:
AACATCGTCGCCTGCTCGCCCGCTTCGCCCTTGAAGCGAATGTGCGGCTCGATCACGAACCGCGTGCCGGCCGCCTTCAGCGTGTCGGCGAGCGCGTGCCATTCGTCCATCGAAAGCACGACGCCGAAATGGCGCACCGGCACGTCGTCGCCGTCGACCGGATTGACGGCCGAGCGGCCCGTCTCGCCGGGCGCGAGATGCGCGACGAGCTGGTGCCCGAAGAAATCGAAATCGACCCAGTGATCGGAGCTGCGGCCTTCCGGGCAGCCGAGCAGGCCGCCGTAGAAGCGGCGCGCGTGCTCGAGGCTCGTGACCGGAAACGCGAGATGAAACGGGCGCAACGCGCCGCGCGGCGTGGCGGACATGCATCGTCTCCTGAAGGGAAGCCCTCATTCTACG…
Tag-42:
GTCGCCTACGTCGCCACGCTGCTCGTCATCGTGCTGCTTGCACGCCGGGTGGCGCGCAAGCAGGCCATCGTCGCGCGGCCGACTCGCGCGGCGTAGCGGCAGGCGCGCCGGGCGGTTGCGACGCGCGCTACGCCGCGTTGCTTGCAGTGCCGCCGCGCGGACGATCTTCGGCTTCGAATGCGCTGCCGGTCGAAAGCTAAACGAAATCAGTTTGGCGTGAGGCGCGACGCGCTGCCGGACCTCGGCAATCCAGATGCGTTCGCTTCCGTGACGAGATAGTCGTGCCGGAACACGATCGTTCTTCGAACTTTCCTCTTACCCGCACTCGCGAACGCGAACGCGGCGTCGCGCGTTTGCTGCGCGACGCGTTCGCCACTTCGCTCAGGCCGATGCCCTGTC…
Tag-43:
CGCGCTGATCGACGAAGTGCAGGCGCGCGCGCCCGAGCTCATCAAGCCGTTTCATCGCGAGAGCGGCAAGCCGGGCAAGGCCGCGGCGCTGAAGGACGCGCTGCGCGAGATACGCGGCGACATCATGGTCGTGTTCGACGCCGACTATCTGCCGCGCCCGGGCCTGCTCAAGGAGCTGGTCGCGCCGTTCTTCGATCCGGAGGTGGGCGCGGTGATGGGCCGTGTCGTGCCGCAGAACGCCGATCGCAATTTGCTCGCGCGTCTGCTCGATCTCGAGCGCGCGGGCGGCTACCAGGTGAACCAGCAGGCGCGCAATAACCTCGGCCTCGTGCCGCAGTACGGCGGCACGGTCGGCGGGGTCCGCAAGAGCGCGCTCGACGCGGTCGGCGGCTGGCGCGA…
Tag-44:
GCGTACGCTCTTGTCCGACTTGCGGTCCCATCGAATCAGTTGCGAATGGATCAGGAACACGTTCGGCCAGAACGTCATCGTCGTCAGCAAATACACGCCGATGCGAATCAGATAGCGCTTCGGCCCAGGCTTCATCACCGTGTTCCAGACATCGAACGACACCGCCTTGTGCTCGGTTTCCTCGAGCGCGTGCCACAGCCACATCTGCTTGTAGCCTTCGTGCGAACCGGCGAGCGCGGCGGGCTCGCTCAGCAGCCAGTTGGCCAGCATCGCCGTATAGTGCTCGGCCGCGACCGTATGCGCGAGCTGCACCGAATGCGGCAGCACCTTCTTCATCCAGCCCGTGACTTTCCACACGCGCCTGTCGACCGTGCGCGCCGGCAGCCGGTTCGCGTGCAT…
Supplementary Table S2. 44 B. pseudomallei-specific tags were identified by bioinformatic analysis.
